# Supplementary material for: Bis[(5-phenyl-1,3,4-thia­diazol-2-yl)sulfan­yl]methane
Source: Acta Crystallogr Sect E Struct Rep Online. 2010 Nov 6;66(Pt 12):o3085. doi: 10.1107/S1600536810044442 (PMC3011391; doi:10.1107/S1600536810044442)
Supplement: Supplementary file 1 [file e-66-o3085-sup1.cif]

##############################################################################
###                                                                        ###
###        Electronic paper (Acta Crystallographica Section E)             ###
###                                                                        ###
##############################################################################
#                                                                            #
# This CIF contains the data in a paper accepted for publication in Acta     #
# Crystallographica Section E. It conforms to the requirements of Notes      #
# for Authors for Section E, and has been peer reviewed under the auspices   #
# of the IUCr Commission on Journals.                                        #
#                                                                            #
# Full details of the Crystallographic Information File format               #
# are given in the paper "The Crystallographic Information File (CIF):       #
# a New Standard Archive File for Crystallography" by S. R. Hall, F. H.      #
# Allen and I. D. Brown [Acta Cryst. (1991), A47, 655-685].                  #
#                                                                            #
# The current version of the core CIF dictionary is obtainable from          #
# ftp://ftp.iucr.org/pub/cif_core.dic. The current version number is 2.4.    #
#                                                                            #
# Software is freely available for graphical display of the structure(s) in  #
# this CIF.  For information consult the CIF home page http://www.iucr.org/  #
# cif/home.html                                                              #
#                                                                            #
# This file may be used for bona fide research purposes within the           #
# scientific community so long as proper attribution is given to the journal # 
# article from which it was obtained.                                        #
#                                                                            #
##############################################################################
                                             
data_global
_audit_creation_method     SHELXL-97
_journal_date_recd_electronic     2010-10-24
_journal_date_accepted     2010-10-31
_journal_name_full     'Acta Crystallographica, Section E'
_journal_year     2010
_journal_volume     66
_journal_issue     12
_journal_page_first     o3085
_journal_page_last     o3085
_journal_paper_category     QO
_journal_coeditor_code     CV2783
_publ_contact_author_name     'Dr. Wei Wang'
_publ_contact_author_address
;
  School of Perfume and Aroma Technology,
  Shanghai Institute of Technology,
  Shanghai, 200235,
  People's Republic of China
;
_publ_contact_author_email     wanghewenll@yahoo.com.cn
_publ_contact_author_fax     ?
_publ_contact_author_phone     ?
_publ_section_title
;
Bis[(5-phenyl-1,3,4-thiadiazol-2-yl)sulfanyl]methane
;
loop_
    _publ_author_name
    _publ_author_footnote
    _publ_author_address
    'He-wen Wang' .
;
  College of Chemistry and Applied Chemistry,
  Huanggang Normal University,
  Huanggang 438000,
  People's Republic of China
;
    'Yan Gao' .
;
  School of Chemical Engineering,
  University of Science and Technology LiaoNing,
  Anshan 114051,
  People's Republic of China
;
    'Wei Wang' .
;
  School of Perfume and Aroma Technology,
  Shanghai Institute of Technology,
  Shanghai 200235,
  People's Republic of China
and
  School of Chemical Engineering,
  University of Science and Technology LiaoNing,
  Anshan 114051,
  People's Republic of China
;
data_I
_chemical_name_systematic
;
Bis[(5-phenyl-1,3,4-thiadiazol-2-yl)sulfanyl]methane
;
_chemical_name_common     ?
_chemical_formula_moiety     'C17 H12 N4 S4'
_chemical_formula_sum     'C17 H12 N4 S4'
_chemical_formula_structural     ?
_chemical_formula_analytical     ?
_chemical_formula_iupac     'C17 H12 N4 S4'
_chemical_formula_weight     400.55
_chemical_melting_point     ?
_symmetry_cell_setting     orthorhombic
_symmetry_space_group_name_H-M     'P 21 21 2'
_symmetry_space_group_name_Hall     'P 2 2ab'
loop_
    _symmetry_equiv_pos_as_xyz
    'x, y, z'
    '-x, -y, z'
    '-x+1/2, y+1/2, -z'
    'x+1/2, -y+1/2, -z'
_cell_length_a     10.805(2)
_cell_length_b     19.287(4)
_cell_length_c     4.0738(8)
_cell_angle_alpha     90.00
_cell_angle_beta     90.00
_cell_angle_gamma     90.00
_cell_volume     848.9(3)
_cell_formula_units_Z     2
_cell_measurement_reflns_used     2856
_cell_measurement_theta_min     2.112
_cell_measurement_theta_max     27.882
_cell_measurement_temperature     113(2)
_exptl_crystal_description     prism
_exptl_crystal_colour     colourless
_exptl_crystal_size_max     0.20
_exptl_crystal_size_mid     0.18
_exptl_crystal_size_min     0.10
_exptl_crystal_density_diffrn     1.567
_exptl_crystal_density_meas     ?
_exptl_crystal_density_method     'not measured'
_exptl_crystal_F_000     412
_exptl_absorpt_coefficient_mu     0.568
_exptl_absorpt_correction_type     multi-scan
_exptl_absorpt_process_details     '(CrystalClear; Rigaku/MSC, 2005)'
_exptl_absorpt_correction_T_min     0.8949
_exptl_absorpt_correction_T_max     0.9454
_exptl_special_details
;
;
_diffrn_ambient_temperature     113(2)
_diffrn_radiation_type     'Mo K\a'
_diffrn_radiation_wavelength     0.71073
_diffrn_radiation_source     'rotating anode'
_diffrn_radiation_monochromator     confocal
_diffrn_measurement_device_type     'Rigaku Saturn CCD area-detector'
_diffrn_measurement_method     '\f and \w'
_diffrn_detector_area_resol_mean     7.31
_diffrn_reflns_number     6754
_diffrn_reflns_av_R_equivalents     0.0284
_diffrn_reflns_av_sigmaI/netI     0.0236
_diffrn_reflns_theta_min     2.11
_diffrn_reflns_theta_max     25.02
_diffrn_reflns_theta_full     25.02
_diffrn_measured_fraction_theta_max     0.995
_diffrn_measured_fraction_theta_full     0.995
_diffrn_reflns_limit_h_min     -12
_diffrn_reflns_limit_h_max     12
_diffrn_reflns_limit_k_min     -22
_diffrn_reflns_limit_k_max     22
_diffrn_reflns_limit_l_min     -4
_diffrn_reflns_limit_l_max     4
_diffrn_standards_number     0
_diffrn_standards_interval_count     0
_diffrn_standards_interval_time     0
_diffrn_standards_decay_%     0
loop_
    _diffrn_standard_refln_index_h
    _diffrn_standard_refln_index_k
    _diffrn_standard_refln_index_l
    ? ? ?
_refine_special_details
;
Refinement of <i>F</i>^2^ against ALL reflections. The weighted <i>R</i>-factor
<i>wR</i> and goodness of fit <i>S</i> are based on <i>F</i>^2^, conventional
<i>R</i>-factors <i>R</i> are based on <i>F</i>, with <i>F</i> set to zero for
negative <i>F</i>^2^. The threshold expression of <i>F</i>^2^ >
\s(<i>F</i>^2^) is used only for calculating <i>R</i>-factors(gt) <i>etc</i>.
and is not relevant to the choice of reflections for refinement.
<i>R</i>-factors based on <i>F</i>^2^ are statistically about twice as large
as those based on <i>F</i>, and <i>R</i>- factors based on ALL data will be
even larger.
;
_reflns_number_total     1477
_reflns_number_gt     1421
_reflns_threshold_expression     I>2\s(I)
_refine_ls_structure_factor_coef     Fsqd
_refine_ls_matrix_type     full
_refine_ls_R_factor_all     0.0335
_refine_ls_R_factor_gt     0.0290
_refine_ls_wR_factor_gt     0.0832
_refine_ls_wR_factor_ref     0.1239
_refine_ls_goodness_of_fit_ref     1.025
_refine_ls_restrained_S_all     1.025
_refine_ls_number_reflns     1477
_refine_ls_number_parameters     115
_refine_ls_number_restraints     0
_refine_ls_hydrogen_treatment     constr
_refine_ls_weighting_scheme     calc
_refine_ls_weighting_details
                      'w=1/[\s^2^(Fo^2^)+(0.1100P)^2^] where P=(Fo^2^+2Fc^2^)/3'
_atom_sites_solution_hydrogens     geom
_atom_sites_solution_primary     direct
_atom_sites_solution_secondary     difmap
_refine_ls_shift/su_max     0.001
_refine_ls_shift/su_mean     0.000
_refine_diff_density_max     0.543
_refine_diff_density_min     -0.550
_refine_ls_extinction_method     'SHELXL97 (Sheldrick, 2008)'
_refine_ls_extinction_coef     0.049(10)
_refine_ls_extinction_expression
                                  'Fc^*^=kFc[1+0.001xFc^2^\l^3^/sin(2\q)]^-1/4^'
_refine_ls_abs_structure_details     'Flack (1983), 554 Friedel pairs'
_refine_ls_abs_structure_Flack     0.16(14)
loop_
    _atom_type_symbol
    _atom_type_description
    _atom_type_scat_dispersion_real
    _atom_type_scat_dispersion_imag
    _atom_type_scat_source
    C C 0.0033 0.0016
; International Tables
Vol. C, Tables 4.2.6.8 and 6.1.1.4
;
    H H 0.0000 0.0000
; International Tables
Vol. C, Tables 4.2.6.8 and 6.1.1.4
;
    N N 0.0061 0.0033
; International Tables
Vol. C, Tables 4.2.6.8 and 6.1.1.4
;
    S S 0.1246 0.1246
; International Tables
Vol. C, Tables 4.2.6.8 and 6.1.1.4
;
_computing_data_collection     'CrystalClear (Rigaku/MSC, 2005)'
_computing_cell_refinement     'CrystalClear (Rigaku/MSC, 2005)'
_computing_data_reduction     'CrystalClear (Rigaku/MSC, 2005)'
_computing_structure_solution     'SHELXS97 (Sheldrick, 2008)'
_computing_structure_refinement     'SHELXL97 (Sheldrick, 2008)'
_computing_molecular_graphics     'SHELXTL (Sheldrick, 2008)'
_computing_publication_material     'SHELXTL (Sheldrick, 2008)'
loop_
    _atom_site_type_symbol
    _atom_site_label
    _atom_site_fract_x
    _atom_site_fract_y
    _atom_site_fract_z
    _atom_site_U_iso_or_equiv
    _atom_site_adp_type
    _atom_site_calc_flag
    _atom_site_refinement_flags
    _atom_site_occupancy
    _atom_site_disorder_assembly
    _atom_site_disorder_group
    S S1 0.19317(6) 0.33910(3) 0.3294(2) 0.0215(3) Uani d . 1 . .
    S S2 0.13644(6) 0.47579(4) 0.6577(2) 0.0216(3) Uani d . 1 . .
    N N1 -0.0251(2) 0.29797(13) 0.4770(7) 0.0223(6) Uani d . 1 . .
    N N2 -0.0161(2) 0.36481(13) 0.6002(7) 0.0231(6) Uani d . 1 . .
    C C1 -0.0141(3) 0.16581(16) 0.1495(9) 0.0260(7) Uani d . 1 . .
    H H1 -0.0904 0.1795 0.2453 0.031 Uiso calc R 1 . .
    C C2 -0.0048(3) 0.10272(16) -0.0079(9) 0.0289(8) Uani d . 1 . .
    H H2 -0.0748 0.0731 -0.0206 0.035 Uiso calc R 1 . .
    C C3 0.1073(3) 0.08236(15) -0.1485(9) 0.0279(7) Uani d . 1 . .
    H H3 0.1136 0.0389 -0.2568 0.033 Uiso calc R 1 . .
    C C4 0.2085(3) 0.12546(15) -0.1299(9) 0.0262(7) Uani d . 1 . .
    H H4 0.2847 0.1117 -0.2264 0.031 Uiso calc R 1 . .
    C C5 0.1999(3) 0.18852(16) 0.0284(8) 0.0234(7) Uani d . 1 . .
    H H5 0.2704 0.2178 0.0420 0.028 Uiso calc R 1 . .
    C C6 0.0885(3) 0.20960(14) 0.1682(8) 0.0196(6) Uani d . 1 . .
    C C7 0.0747(2) 0.27771(15) 0.3277(7) 0.0181(6) Uani d . 1 . .
    C C8 0.0919(3) 0.39217(14) 0.5395(8) 0.0192(7) Uani d . 1 . .
    C C9 0.0000 0.5000 0.8888(11) 0.0229(10) Uani d S 1 . .
    H H9A 0.0223 0.5394 1.0330 0.027 Uiso calc PR 0.50 . .
    H H9B -0.0223 0.4606 1.0330 0.027 Uiso calc PR 0.50 . .
loop_
    _atom_site_aniso_label
    _atom_site_aniso_U_11
    _atom_site_aniso_U_22
    _atom_site_aniso_U_33
    _atom_site_aniso_U_12
    _atom_site_aniso_U_13
    _atom_site_aniso_U_23
    S1 0.0163(4) 0.0229(4) 0.0252(5) -0.0010(3) 0.0012(4) -0.0011(3)
    S2 0.0221(4) 0.0204(4) 0.0223(5) -0.0011(3) -0.0018(4) 0.0005(3)
    N1 0.0199(12) 0.0197(12) 0.0273(14) 0.0005(9) -0.0006(12) 0.0018(12)
    N2 0.0229(12) 0.0200(12) 0.0263(15) 0.0006(10) 0.0035(11) -0.0007(12)
    C1 0.0198(14) 0.0279(15) 0.0303(18) 0.0002(11) 0.0039(16) 0.0029(17)
    C2 0.0258(14) 0.0254(15) 0.036(2) -0.0019(12) -0.0060(17) -0.0012(16)
    C3 0.0374(17) 0.0206(13) 0.0257(17) 0.0052(13) 0.0029(17) -0.0019(15)
    C4 0.0244(14) 0.0254(14) 0.0289(18) 0.0079(12) 0.0013(15) 0.0031(16)
    C5 0.0208(14) 0.0232(14) 0.0260(17) 0.0012(12) -0.0002(15) 0.0041(14)
    C6 0.0189(14) 0.0209(14) 0.0191(15) 0.0028(11) -0.0046(13) 0.0043(14)
    C7 0.0162(13) 0.0216(13) 0.0166(14) 0.0000(11) -0.0015(13) 0.0033(13)
    C8 0.0206(14) 0.0198(12) 0.0170(15) 0.0038(11) -0.0010(13) -0.0001(12)
    C9 0.029(2) 0.0235(19) 0.016(2) -0.0003(17) 0.000 0.000
_geom_special_details
;
All e.s.d.'s (except the e.s.d. in the dihedral angle between two l.s. planes)
are estimated using the full covariance matrix. The cell e.s.d.'s are taken
into account individually in the estimation of e.s.d.'s in distances, angles
and torsion angles; correlations between e.s.d.'s in cell parameters are only
used when they are defined by crystal symmetry. An approximate (isotropic)
treatment of cell e.s.d.'s is used for estimating e.s.d.'s involving l.s.
planes.
;
loop_
    _geom_bond_atom_site_label_1
    _geom_bond_atom_site_label_2
    _geom_bond_site_symmetry_2
    _geom_bond_distance
    _geom_bond_publ_flag
    S1 C8 . 1.726(3) ?
    S1 C7 . 1.744(3) ?
    S2 C8 . 1.751(3) ?
    S2 C9 . 1.810(2) ?
    N1 C7 . 1.298(4) ?
    N1 N2 . 1.387(4) ?
    N2 C8 . 1.304(4) ?
    C1 C2 . 1.379(5) ?
    C1 C6 . 1.396(4) ?
    C1 H1 . 0.9500 ?
    C2 C3 . 1.396(4) ?
    C2 H2 . 0.9500 ?
    C3 C4 . 1.376(5) ?
    C3 H3 . 0.9500 ?
    C4 C5 . 1.380(5) ?
    C4 H4 . 0.9500 ?
    C5 C6 . 1.391(4) ?
    C5 H5 . 0.9500 ?
    C6 C7 . 1.473(4) ?
    C9 S2 2_565 1.810(2) ?
    C9 H9A . 0.9900 ?
    C9 H9B . 0.9900 ?
loop_
    _geom_angle_atom_site_label_1
    _geom_angle_atom_site_label_2
    _geom_angle_atom_site_label_3
    _geom_angle_site_symmetry_1
    _geom_angle_site_symmetry_3
    _geom_angle
    _geom_angle_publ_flag
    C8 S1 C7 . . 86.51(14) ?
    C8 S2 C9 . . 99.02(10) ?
    C7 N1 N2 . . 113.0(2) ?
    C8 N2 N1 . . 111.8(2) ?
    C2 C1 C6 . . 120.1(3) ?
    C2 C1 H1 . . 119.9 ?
    C6 C1 H1 . . 119.9 ?
    C1 C2 C3 . . 120.1(3) ?
    C1 C2 H2 . . 119.9 ?
    C3 C2 H2 . . 119.9 ?
    C4 C3 C2 . . 119.8(3) ?
    C4 C3 H3 . . 120.1 ?
    C2 C3 H3 . . 120.1 ?
    C3 C4 C5 . . 120.3(3) ?
    C3 C4 H4 . . 119.9 ?
    C5 C4 H4 . . 119.9 ?
    C4 C5 C6 . . 120.5(3) ?
    C4 C5 H5 . . 119.8 ?
    C6 C5 H5 . . 119.8 ?
    C5 C6 C1 . . 119.2(3) ?
    C5 C6 C7 . . 121.9(3) ?
    C1 C6 C7 . . 118.9(3) ?
    N1 C7 C6 . . 124.0(3) ?
    N1 C7 S1 . . 113.8(2) ?
    C6 C7 S1 . . 122.2(2) ?
    N2 C8 S1 . . 114.9(2) ?
    N2 C8 S2 . . 124.5(2) ?
    S1 C8 S2 . . 120.57(17) ?
    S2 C9 S2 . 2_565 117.3(2) ?
    S2 C9 H9A . . 108.0 ?
    S2 C9 H9A 2_565 . 108.0 ?
    S2 C9 H9B . . 108.0 ?
    S2 C9 H9B 2_565 . 108.0 ?
    H9A C9 H9B . . 107.2 ?
loop_
    _geom_torsion_atom_site_label_1
    _geom_torsion_atom_site_label_2
    _geom_torsion_atom_site_label_3
    _geom_torsion_atom_site_label_4
    _geom_torsion_site_symmetry_1
    _geom_torsion_site_symmetry_2
    _geom_torsion_site_symmetry_3
    _geom_torsion_site_symmetry_4
    _geom_torsion
    _geom_torsion_publ_flag
    C7 N1 N2 C8 . . . . -0.5(4) ?
    C6 C1 C2 C3 . . . . 0.1(5) ?
    C1 C2 C3 C4 . . . . 0.0(5) ?
    C2 C3 C4 C5 . . . . 0.3(6) ?
    C3 C4 C5 C6 . . . . -0.6(5) ?
    C4 C5 C6 C1 . . . . 0.7(5) ?
    C4 C5 C6 C7 . . . . -177.6(3) ?
    C2 C1 C6 C5 . . . . -0.4(5) ?
    C2 C1 C6 C7 . . . . 177.9(3) ?
    N2 N1 C7 C6 . . . . -178.6(2) ?
    N2 N1 C7 S1 . . . . 1.1(3) ?
    C5 C6 C7 N1 . . . . -176.0(3) ?
    C1 C6 C7 N1 . . . . 5.7(5) ?
    C5 C6 C7 S1 . . . . 4.3(4) ?
    C1 C6 C7 S1 . . . . -173.9(3) ?
    C8 S1 C7 N1 . . . . -1.1(2) ?
    C8 S1 C7 C6 . . . . 178.6(3) ?
    N1 N2 C8 S1 . . . . -0.4(3) ?
    N1 N2 C8 S2 . . . . 179.9(2) ?
    C7 S1 C8 N2 . . . . 0.8(3) ?
    C7 S1 C8 S2 . . . . -179.5(2) ?
    C9 S2 C8 N2 . . . . 4.3(3) ?
    C9 S2 C8 S1 . . . . -175.34(19) ?
    C8 S2 C9 S2 . . . 2_565 -76.74(11) ?
