# Supplementary material for: Bis[(5-phenyl-1,3,4-thia­diazol-2-yl)sulfan­yl]methane
Source: Acta Crystallogr Sect E Struct Rep Online. 2010 Nov 6;66(Pt 12):o3085. doi: 10.1107/S1600536810044442 (PMC3011391; doi:10.1107/S1600536810044442)
Supplement: Supplementary file 2 [file e-66-o3085-Isup2.hkl]

# 
# h,k,l, Fc-squared, Fo-squared, sigma(Fo-squared) and status flag 
# 
data_I
_shelx_title ' R100906H1 in P2(1)2(1)2' 
_shelx_refln_list_code          4 
_shelx_F_calc_maximum      101.77 
_exptl_crystal_F_000       412.00 
_reflns_d_resolution_high  0.8403 
 
loop_ 
 _symmetry_equiv_pos_as_xyz 
 'x, y, z' 
 '-x, -y, z' 
 '-x+1/2, y+1/2, -z' 
 'x+1/2, -y+1/2, -z' 
 
_cell_length_a    10.8048 
_cell_length_b    19.2866 
_cell_length_c     4.0738 
_cell_angle_alpha  90.000 
_cell_angle_beta   90.000 
_cell_angle_gamma  90.000 
 
_shelx_F_squared_multiplier     1.000 
 
loop_ 
 _refln_index_h 
 _refln_index_k 
 _refln_index_l 
 _refln_F_squared_calc 
 _refln_F_squared_meas 
 _refln_F_squared_sigma 
 _refln_observed_status 
   2   0   0     2287.97     2266.34     29.58 o 
   4   0   0       56.18       45.34      1.45 o 
   6   0   0     1460.09     1291.81     34.31 o 
   8   0   0       24.06       35.13      8.06 o 
  10   0   0     1662.34     1848.10     41.48 o 
  12   0   0       63.28       62.28      5.76 o 
   1   1   0     2237.98     2285.61     24.17 o 
   3   1   0     1491.82     1340.49      8.79 o 
   4   1   0     2256.51     2075.09     13.26 o 
   5   1   0        9.80        8.01      1.00 o 
   6   1   0       82.19       78.22      2.24 o 
   7   1   0      536.91      567.86      8.11 o 
   8   1   0     1904.43     1860.96     32.91 o 
   9   1   0       17.08       19.12      2.09 o 
  10   1   0      719.69      737.21     13.67 o 
  11   1   0      100.54       90.94      4.89 o 
  12   1   0       27.98       26.30      4.20 o 
   0   2   0      603.51      573.76      5.60 o 
   1   2   0      410.23      366.57      4.06 o 
   2   2   0        6.35       10.84      1.16 o 
   3   2   0       32.47       30.46      0.86 o 
   4   2   0     2800.25     2603.16     19.64 o 
   5   2   0      484.45      546.91      5.82 o 
   6   2   0      146.94      142.07      2.33 o 
   7   2   0      108.89       96.37      3.47 o 
   8   2   0     1922.17     1889.89     30.85 o 
   9   2   0      259.05      261.64      5.34 o 
  10   2   0      580.40      599.55     10.69 o 
  11   2   0        0.20        2.76      1.30 o 
  12   2   0       61.82       54.44      4.15 o 
   1   3   0      353.40      290.54      2.91 o 
   2   3   0     1394.34     1284.61      7.55 o 
   3   3   0      155.00      158.26      1.44 o 
   4   3   0      314.30      328.06      3.31 o 
   5   3   0      947.18      831.64     11.91 o 
   6   3   0      349.62      380.59      5.71 o 
   7   3   0     1419.48     1350.58     19.35 o 
   8   3   0        1.58        3.45      1.03 o 
   9   3   0      194.01      189.74      4.48 o 
  10   3   0      178.50      180.22      5.69 o 
  11   3   0      610.85      658.75     15.84 o 
  12   3   0        0.53        1.82      1.34 o 
   0   4   0     1631.82     1532.11     14.54 o 
   1   4   0        0.69        1.14      0.40 o 
   2   4   0       96.92       89.08      1.46 o 
   3   4   0      542.82      487.28      7.52 o 
   4   4   0     3071.27     2977.48     25.75 o 
   5   4   0        6.92        7.17      1.03 o 
   6   4   0      210.37      270.87      4.31 o 
   7   4   0      158.06      152.52      3.43 o 
   8   4   0      490.58      444.35      7.62 o 
   9   4   0      835.03      850.92     14.21 o 
  10   4   0     1304.74     1369.71     27.94 o 
  11   4   0       21.29       18.38      2.93 o 
  12   4   0        5.48        4.33      1.70 o 
   1   5   0     2752.37     2627.05     16.90 o 
   2   5   0      352.91      350.02      4.77 o 
   3   5   0      120.88      105.05      1.22 o 
   4   5   0     3405.20     3309.71     31.39 o 
   5   5   0      347.88      380.49      3.83 o 
   6   5   0     2272.75     2230.05     29.18 o 
   7   5   0      690.49      732.85     10.21 o 
   8   5   0      557.53      541.82      9.24 o 
   9   5   0       21.24       22.97      2.46 o 
  10   5   0      444.46      470.71      9.19 o 
  11   5   0      171.93      160.92      4.94 o 
  12   5   0      300.14      288.26     10.03 o 
   0   6   0     5690.27     5908.25     54.59 o 
   1   6   0      119.08      115.81      1.70 o 
   2   6   0     1087.16     1028.54      6.54 o 
   3   6   0        2.17        1.30      0.39 o 
   4   6   0      262.20      328.94      3.71 o 
   5   6   0      572.72      597.92      5.64 o 
   6   6   0     2330.92     2434.66     31.68 o 
   7   6   0       50.76       52.65      4.19 o 
   8   6   0       82.59       85.30      3.86 o 
   9   6   0      545.64      556.34      9.62 o 
  10   6   0      128.28      124.84      4.18 o 
  11   6   0       50.86       46.55      7.94 o 
  12   6   0      270.65      292.68     10.52 o 
   1   7   0     1583.35     1534.43     11.48 o 
   2   7   0     1321.98     1202.93     11.24 o 
   3   7   0     1650.80     1540.61     15.13 o 
   4   7   0     2927.31     2978.04     21.01 o 
   5   7   0       41.71       32.67      1.59 o 
   6   7   0       15.81       19.20      2.45 o 
   7   7   0       64.22       60.31      2.50 o 
   8   7   0       86.24       86.11      3.01 o 
   9   7   0       83.53       84.56      3.51 o 
  10   7   0       20.15       21.22      2.46 o 
  11   7   0      103.90      105.06      5.39 o 
  12   7   0        4.49        4.38      1.64 o 
   0   8   0       54.21       60.65      3.99 o 
   1   8   0     5000.68     5204.93     39.88 o 
   2   8   0       85.17       84.94      1.92 o 
   3   8   0        0.05        0.52      0.39 o 
   4   8   0        0.03        0.80      0.55 o 
   5   8   0     1176.01     1108.00     12.80 o 
   6   8   0       24.98       25.45      3.03 o 
   7   8   0      215.55      214.25      4.32 o 
   8   8   0      296.60      284.14      7.05 o 
   9   8   0       13.36        9.82      2.24 o 
  10   8   0       29.35       29.38      4.00 o 
  11   8   0      411.22      412.84      5.91 o 
  12   8   0        7.50        9.33      2.82 o 
   1   9   0      490.58      573.02      7.43 o 
   2   9   0      695.97      675.96      7.81 o 
   3   9   0     1291.30     1275.60     12.67 o 
   4   9   0      510.50      546.88      6.64 o 
   5   9   0     1043.67     1037.66     17.08 o 
   6   9   0      109.53      108.45      2.60 o 
   7   9   0      323.96      295.68      5.61 o 
   8   9   0      322.48      306.07      6.55 o 
   9   9   0        7.09        5.08      1.98 o 
  10   9   0      175.96      164.60      5.41 o 
  11   9   0      103.01       98.85      4.44 o 
   0  10   0      410.92      560.87     10.01 o 
   1  10   0       37.60       32.90      2.01 o 
   2  10   0     1130.98     1168.83     10.75 o 
   3  10   0     1455.36     1465.36     19.44 o 
   4  10   0       24.46       31.27      2.16 o 
   5  10   0      791.28      826.47      9.98 o 
   6  10   0      246.07      239.21      4.27 o 
   7  10   0      827.68      846.69     14.22 o 
   8  10   0      302.11      323.53      6.73 o 
   9  10   0      452.06      482.40      9.43 o 
  10  10   0        0.54        0.96      1.25 o 
  11  10   0      252.28      226.46      8.03 o 
   1  11   0      688.24      807.86     12.38 o 
   2  11   0      692.84      775.28     10.85 o 
   3  11   0      139.28      152.72      3.76 o 
   4  11   0      438.03      453.39      6.10 o 
   5  11   0        9.72       10.92      1.25 o 
   6  11   0     1752.99     1822.85     23.35 o 
   7  11   0       68.76       60.50      5.13 o 
   8  11   0        1.45        4.41      1.42 o 
   9  11   0        6.39        4.26      1.92 o 
  10  11   0      119.23      138.06      4.89 o 
  11  11   0        5.70        3.12      1.41 o 
   0  12   0        2.93        5.23      2.05 o 
   1  12   0       26.62       24.54      3.60 o 
   2  12   0      397.42      389.75      8.87 o 
   3  12   0      715.15      728.90     11.02 o 
   4  12   0       15.53       19.46      2.12 o 
   5  12   0      420.51      458.96      6.59 o 
   6  12   0      236.32      234.84      5.22 o 
   7  12   0      420.97      449.98      7.87 o 
   8  12   0      141.34      159.91      5.22 o 
   9  12   0      870.55      907.88     20.88 o 
  10  12   0      236.17      247.72      6.46 o 
   1  13   0       11.26       10.29      1.95 o 
   2  13   0     1098.44     1167.37     17.24 o 
   3  13   0      305.46      334.28      6.54 o 
   4  13   0      391.95      409.76      7.52 o 
   5  13   0     1325.48     1422.29     23.11 o 
   6  13   0       73.78       69.37      3.28 o 
   7  13   0      668.34      708.79     11.96 o 
   8  13   0      219.10      207.67      5.96 o 
   9  13   0       11.02        7.55      1.68 o 
  10  13   0      192.63      160.19      9.73 o 
   0  14   0       38.27       48.34      5.99 o 
   1  14   0     3003.17     3099.11     46.46 o 
   2  14   0      181.95      158.21      6.95 o 
   3  14   0        0.52        0.11      1.17 o 
   4  14   0      134.53      117.62      3.82 o 
   5  14   0       69.30       66.82      4.54 o 
   6  14   0      106.30      113.42      4.84 o 
   7  14   0      630.85      659.95     12.48 o 
   8  14   0       49.48       43.05      5.97 o 
   9  14   0       11.69        9.29      2.03 o 
  10  14   0        5.84        7.94      2.20 o 
   1  15   0        1.80        0.47      0.99 o 
   2  15   0      995.63     1092.06     17.39 o 
   3  15   0     3779.08     4064.38     68.50 o 
   4  15   0        6.16        5.37      1.45 o 
   5  15   0      125.58      122.57      3.99 o 
   6  15   0      240.25      243.82      5.37 o 
   7  15   0      617.36      680.00     18.36 o 
   8  15   0        4.21        3.91      1.70 o 
   9  15   0       35.39       35.04      5.26 o 
   0  16   0     1548.09     1633.91     46.22 o 
   1  16   0      101.27      114.07      4.73 o 
   2  16   0       23.86       24.30      3.53 o 
   3  16   0       64.22       61.11      7.36 o 
   4  16   0      530.96      549.23     10.45 o 
   5  16   0      497.60      530.56     10.11 o 
   6  16   0       37.58       35.26      5.13 o 
   7  16   0       92.40       94.59      4.61 o 
   8  16   0        0.86        2.27      1.34 o 
   9  16   0      218.22      240.33     10.65 o 
   1  17   0      126.13      108.55      4.74 o 
   2  17   0       39.66       36.07      5.19 o 
   3  17   0      140.19      132.64      4.53 o 
   4  17   0        0.16       -0.22      1.24 o 
   5  17   0      168.56      167.91      5.70 o 
   6  17   0      374.49      420.69     12.28 o 
   7  17   0      280.98      310.62      8.18 o 
   8  17   0       60.07       57.21      6.19 o 
   0  18   0        2.32        4.28      2.44 o 
   1  18   0      101.63       99.11      6.14 o 
   2  18   0        4.90        4.20      1.38 o 
   3  18   0      336.16      377.67      8.58 o 
   4  18   0      320.12      347.52      7.64 o 
   5  18   0        4.26        2.80      1.20 o 
   6  18   0       16.39       15.25      2.60 o 
   7  18   0      142.91      147.46      7.79 o 
   1  19   0       39.16       37.73      5.28 o 
   2  19   0      156.55      155.50      5.72 o 
   3  19   0      148.29      154.58      5.76 o 
   4  19   0        1.03        2.21      1.03 o 
   5  19   0      332.06      368.87      7.11 o 
   6  19   0       44.09       28.51      5.53 o 
   7  19   0      986.60     1145.39     23.60 o 
   0  20   0      179.12      192.41     10.49 o 
   1  20   0      581.72      649.70     17.72 o 
   2  20   0       75.53       67.86      4.98 o 
   3  20   0       10.81        8.29      2.03 o 
   4  20   0      453.77      508.65      6.38 o 
   5  20   0        2.15        2.77      1.21 o 
   6  20   0        4.90        3.50      2.49 o 
   1  21   0       69.85       63.24      7.45 o 
   2  21   0        8.07        6.44      1.77 o 
   3  21   0      833.27      952.51     25.35 o 
   4  21   0       66.36       74.39      5.01 o 
   5  21   0        5.79        5.54      1.71 o 
   0  22   0      815.10      975.27     35.18 o 
   1  22   0        2.59        5.13      1.54 o 
   2  22   0      104.97      124.53      8.31 o 
   3  22   0       19.60       12.94      3.09 o 
   0   0   1      640.63      574.47      6.63 o 
   1   0   1       11.13       11.66      1.12 o 
   2   0   1       81.35       90.52      1.09 o 
   3   0   1       40.00       41.68      0.86 o 
   4   0   1      713.72      719.86     12.24 o 
   5   0   1     1033.05      915.11      7.99 o 
   6   0   1       51.58       42.69      1.88 o 
   7   0   1     2114.73     1956.59     28.10 o 
   8   0   1        6.25        4.79      1.40 o 
   9   0   1      157.33      157.52      4.03 o 
  10   0   1      102.28      103.27      9.21 o 
  11   0   1      918.84      965.99     20.24 o 
  12   0   1       35.87       27.26      5.31 o 
 -12   1   1        3.38        2.14      1.22 o 
 -11   1   1        5.43        5.09      1.63 o 
 -10   1   1      481.97      502.89      9.48 o 
  -9   1   1      964.85     1019.13     18.46 o 
  -8   1   1     1141.19     1160.15     18.11 o 
  -7   1   1      302.95      308.42      6.28 o 
  -6   1   1      211.86      237.79      3.99 o 
  -5   1   1      101.04      105.79      2.08 o 
  -4   1   1      380.29      318.67      3.85 o 
  -3   1   1      454.09      418.19      6.97 o 
  -2   1   1     1258.77     1145.39      7.53 o 
  -1   1   1     6981.99     7464.75     98.02 o 
   0   1   1      343.67      342.82      5.32 o 
   1   1   1     7043.34     7543.55    100.23 o 
   2   1   1     1279.34     1186.53      7.35 o 
   3   1   1      469.29      434.06      8.22 o 
   4   1   1      385.93      344.27      4.47 o 
   5   1   1       99.99      106.19      1.84 o 
   6   1   1      218.13      241.35      3.83 o 
   7   1   1      302.86      304.05      9.27 o 
   8   1   1     1145.70     1149.75     16.29 o 
   9   1   1      951.44      987.54     16.76 o 
  10   1   1      470.91      487.91      8.66 o 
  11   1   1        7.29        7.85      1.70 o 
  12   1   1        2.86        2.86      1.40 o 
 -12   2   1      391.36      430.40     12.67 o 
 -11   2   1        9.34        8.06      1.55 o 
 -10   2   1       75.43       69.28      4.94 o 
  -9   2   1      928.20      986.87     17.50 o 
  -8   2   1      124.47      128.05      4.20 o 
  -7   2   1      149.61      142.05      3.96 o 
  -6   2   1     1254.21     1154.81     22.88 o 
  -5   2   1      379.42      399.10      5.44 o 
  -4   2   1     1761.16     1653.06     24.31 o 
  -3   2   1     1416.81     1286.05     11.90 o 
  -2   2   1     1962.63     1777.34     12.07 o 
  -1   2   1    10357.47    11812.77    318.37 o 
   0   2   1        2.36        3.87      0.70 o 
   2   2   1     1941.88     1751.71     10.59 o 
   3   2   1     1412.61     1275.31     11.89 o 
   4   2   1     1779.44     1667.67     16.98 o 
   5   2   1      384.92      412.76      3.91 o 
   6   2   1     1241.13     1126.61     33.25 o 
   7   2   1      160.91      155.12      3.45 o 
   8   2   1      126.25      134.17      3.23 o 
   9   2   1      929.20      959.90     15.68 o 
  10   2   1       78.88       80.22      2.80 o 
  11   2   1       11.03        5.04      4.38 o 
  12   2   1      390.15      421.76     14.37 o 
 -12   3   1      305.38      300.24      9.36 o 
 -11   3   1      551.57      577.90     12.11 o 
 -10   3   1       15.84       15.71      2.30 o 
  -9   3   1      125.34      141.49      5.25 o 
  -8   3   1      166.44      173.78      4.03 o 
  -7   3   1      610.01      634.75      9.87 o 
  -6   3   1      429.35      449.05      6.69 o 
  -5   3   1     2869.12     2884.39     37.13 o 
  -4   3   1      617.22      603.27     14.03 o 
  -3   3   1     1735.49     1660.51     15.40 o 
  -2   3   1     3640.54     3498.28     41.76 o 
  -1   3   1     6067.69     6343.10     68.09 o 
   0   3   1     3805.75     3581.60     25.22 o 
   1   3   1     6100.81     6543.73     61.28 o 
   2   3   1     3640.85     3460.73     25.21 o 
   3   3   1     1746.24     1666.31     15.37 o 
   4   3   1      628.19      621.39      9.52 o 
   5   3   1     2847.04     2785.99     24.55 o 
   6   3   1      426.90      446.81      7.67 o 
   7   3   1      596.36      611.12      8.62 o 
   8   3   1      165.64      173.90      4.25 o 
   9   3   1      131.80      147.84      4.04 o 
  10   3   1       15.34       14.36      2.09 o 
  11   3   1      551.19      572.37     13.19 o 
  12   3   1      310.70      313.11     10.49 o 
 -12   4   1       47.78       41.77      6.32 o 
 -11   4   1       54.99       53.38      6.24 o 
  -9   4   1      898.84      934.67     16.28 o 
  -8   4   1      276.25      273.84      5.82 o 
  -7   4   1      474.75      517.53      8.86 o 
  -6   4   1      211.20      205.79      3.70 o 
  -5   4   1      241.81      284.00      4.47 o 
  -4   4   1      892.55      904.68     14.44 o 
  -3   4   1     2439.94     2229.81     24.82 o 
  -2   4   1      902.86      825.08      8.12 o 
  -1   4   1      252.05      260.61      4.03 o 
   0   4   1      123.94      124.11      1.38 o 
   1   4   1      269.12      272.27      4.64 o 
   2   4   1      912.37      836.64      7.53 o 
   3   4   1     2476.57     2275.76     28.93 o 
   4   4   1      902.81      910.28     17.59 o 
   5   4   1      237.11      274.46      2.66 o 
   6   4   1      210.07      203.39      3.15 o 
   7   4   1      466.16      506.32      7.15 o 
   8   4   1      282.72      277.86      4.69 o 
   9   4   1      895.60      948.55     15.22 o 
  11   4   1       57.74       57.00      5.85 o 
  12   4   1       49.68       40.27      6.46 o 
 -12   5   1      166.26      159.55      4.53 o 
 -11   5   1      253.72      272.21      7.81 o 
 -10   5   1      113.61      120.03      6.17 o 
  -9   5   1       92.44       89.84      4.90 o 
  -8   5   1      585.19      585.19     10.33 o 
  -7   5   1      173.91      167.42      4.52 o 
  -6   5   1       95.87       81.96      2.78 o 
  -5   5   1      910.88      954.46     14.06 o 
  -4   5   1      576.08      571.54      8.54 o 
  -3   5   1      578.68      565.13     11.01 o 
  -2   5   1       45.91       44.58      0.94 o 
  -1   5   1     1927.58     1780.37     11.50 o 
   0   5   1     1604.53     1447.78     15.43 o 
   1   5   1     1946.37     1798.72     15.89 o 
   2   5   1       44.33       43.90      1.06 o 
   3   5   1      578.61      587.51      7.01 o 
   4   5   1      568.73      553.35      7.74 o 
   5   5   1      915.99      950.35     17.58 o 
   6   5   1       94.89       80.19      2.20 o 
   7   5   1      179.92      177.27      3.40 o 
   8   5   1      587.39      584.51      8.23 o 
   9   5   1       88.52       89.24      2.84 o 
  10   5   1      119.66      129.98      5.24 o 
  11   5   1      257.24      282.02      7.27 o 
  12   5   1      166.57      163.00      5.31 o 
 -12   6   1       49.22       41.58      5.75 o 
 -11   6   1      449.65      437.00      8.97 o 
 -10   6   1      176.28      177.33      5.36 o 
  -9   6   1       74.79       77.84      7.70 o 
  -8   6   1       57.79       64.81      5.22 o 
  -7   6   1      543.44      516.00      9.31 o 
  -6   6   1      230.55      228.75      4.86 o 
  -5   6   1     1085.36     1075.22     15.82 o 
  -4   6   1      377.76      386.28      5.01 o 
  -3   6   1      300.89      317.17      4.37 o 
  -2   6   1     1283.83     1208.04     10.69 o 
  -1   6   1      186.06      195.77      2.40 o 
   0   6   1      914.94      879.23     16.28 o 
   1   6   1      182.07      191.04      2.39 o 
   2   6   1     1268.64     1212.21     13.02 o 
   3   6   1      302.74      313.59      4.17 o 
   4   6   1      380.49      400.43      4.40 o 
   5   6   1     1082.93     1087.16     14.56 o 
   6   6   1      237.34      237.56      4.01 o 
   7   6   1      542.85      520.59      7.94 o 
   8   6   1       54.82       57.38      2.09 o 
   9   6   1       71.77        2.66     34.65 o 
  10   6   1      179.40      175.69      5.10 o 
  11   6   1      447.41      440.42      8.38 o 
  12   6   1       46.71       44.91      5.86 o 
 -11   7   1       99.17       92.11      9.13 o 
 -10   7   1      260.97      243.01      6.99 o 
  -9   7   1     1191.43     1235.25     22.30 o 
  -8   7   1      916.91      967.37     17.58 o 
  -7   7   1      194.71      192.18      5.08 o 
  -6   7   1       56.64       62.22      4.45 o 
  -5   7   1      416.76      443.22      7.79 o 
  -4   7   1      496.42      459.36      7.54 o 
  -3   7   1     1341.22     1310.35     16.10 o 
  -2   7   1     1977.78     1928.68     18.96 o 
  -1   7   1      188.35      219.74      2.63 o 
   0   7   1      154.20      150.08      1.99 o 
   1   7   1      182.56      211.83      3.15 o 
   2   7   1     2020.24     1962.84     28.55 o 
   3   7   1     1337.20     1343.96     16.80 o 
   4   7   1      487.16      458.49      6.54 o 
   5   7   1      426.38      468.42      7.10 o 
   6   7   1       54.29       62.19      2.84 o 
   7   7   1      198.65      198.06      4.58 o 
   8   7   1      910.99      929.17     21.88 o 
   9   7   1     1191.69     1250.24     22.50 o 
  10   7   1      265.16      256.18      7.73 o 
  11   7   1       97.03       95.55      4.74 o 
 -11   8   1       39.21       30.68      5.46 o 
 -10   8   1      168.06      163.96      5.85 o 
  -9   8   1      137.38      131.04      5.85 o 
  -8   8   1      130.62      126.19      4.26 o 
  -7   8   1      285.44      285.16      6.63 o 
  -6   8   1     1835.22     1883.07     38.82 o 
  -5   8   1      648.41      700.80     10.76 o 
  -4   8   1      667.55      694.88     10.71 o 
  -3   8   1      220.99      249.36      2.74 o 
  -2   8   1       69.20       68.07      1.79 o 
  -1   8   1     1088.63     1080.38     14.68 o 
   0   8   1      241.19      287.68      3.99 o 
   1   8   1     1121.33     1085.54     15.17 o 
   2   8   1       69.79       67.09      1.98 o 
   3   8   1      211.12      243.49      3.42 o 
   4   8   1      679.59      717.59      9.94 o 
   5   8   1      635.08      703.21      9.87 o 
   6   8   1     1817.37     1831.18     26.46 o 
   7   8   1      283.61      290.48      5.84 o 
   8   8   1      133.37      130.83      4.16 o 
   9   8   1      136.94      123.10      4.46 o 
  10   8   1      163.34      162.29      6.16 o 
  11   8   1       40.74       33.82      5.33 o 
 -11   9   1       33.18       28.47      5.00 o 
 -10   9   1      187.82      209.88      6.44 o 
  -9   9   1      231.05      251.85      5.98 o 
  -8   9   1      146.53      154.34      4.93 o 
  -7   9   1      138.59      124.32      3.90 o 
  -6   9   1      161.68      154.10      4.61 o 
  -5   9   1      750.29      824.62     12.61 o 
  -4   9   1      147.46      132.77      3.40 o 
  -3   9   1      311.95      299.64      4.56 o 
  -2   9   1     1419.85     1360.59     25.42 o 
  -1   9   1      603.06      696.00     17.10 o 
   0   9   1      600.36      606.84      7.08 o 
   1   9   1      589.94      687.70      8.15 o 
   2   9   1     1430.50     1431.38     21.01 o 
   3   9   1      303.72      285.86      5.62 o 
   4   9   1      151.29      140.73      3.30 o 
   5   9   1      742.92      828.16     11.39 o 
   6   9   1      161.71      155.63      3.61 o 
   7   9   1      134.95      117.32      3.35 o 
   8   9   1      146.53      157.27      4.73 o 
   9   9   1      226.33      240.66      6.64 o 
  10   9   1      187.86      206.48      7.54 o 
  11   9   1       35.60       26.72      5.30 o 
 -11  10   1      121.70      118.36      5.40 o 
 -10  10   1      235.78      236.87      5.36 o 
  -9  10   1      107.20      120.23      6.06 o 
  -8  10   1       64.42       53.66      4.16 o 
  -7  10   1      179.06      190.20      6.26 o 
  -6  10   1      439.22      439.58      9.13 o 
  -5  10   1      429.22      430.14      9.06 o 
  -4  10   1      363.90      380.46      5.54 o 
  -3  10   1      571.22      591.16      8.27 o 
  -2  10   1     1673.21     1631.30     21.33 o 
  -1  10   1      102.24       95.34      4.15 o 
   0  10   1      311.84      340.13      4.55 o 
   1  10   1      100.14       99.93      2.66 o 
   2  10   1     1666.24     1632.48     24.85 o 
   3  10   1      576.01      593.48     10.25 o 
   4  10   1      355.85      359.59      7.05 o 
   5  10   1      423.00      429.60      7.26 o 
   6  10   1      438.55      448.04      7.85 o 
   7  10   1      173.69      179.93      5.00 o 
   8  10   1       65.66       61.30      4.40 o 
   9  10   1      109.08      120.71      5.04 o 
  10  10   1      237.81      239.26      5.28 o 
  11  10   1      124.03      126.50      7.28 o 
 -10  11   1        8.98        5.86      1.59 o 
  -9  11   1        7.54        7.33      1.96 o 
  -8  11   1       31.84       32.82      4.55 o 
  -7  11   1      196.97      203.61      5.28 o 
  -6  11   1     1173.05     1237.60     24.85 o 
  -5  11   1      717.52      703.07     13.58 o 
  -4  11   1      159.41      162.14      3.66 o 
  -3  11   1      173.06      177.69      3.99 o 
  -2  11   1       37.40       35.29      3.67 o 
  -1  11   1     1743.54     1702.12     53.73 o 
   0  11   1        0.08       -0.21      0.77 o 
   1  11   1     1739.46     1672.01     22.11 o 
   2  11   1       36.73       37.16      2.75 o 
   3  11   1      173.70      194.99      3.87 o 
   4  11   1      160.87      166.50      4.65 o 
   5  11   1      716.62      714.50     11.84 o 
   6  11   1     1173.58     1238.80     19.97 o 
   7  11   1      196.44      204.29      4.77 o 
   8  11   1       28.93       30.98      4.39 o 
   9  11   1        7.85        5.75      1.68 o 
  10  11   1        8.82        8.57      2.78 o 
 -10  12   1       59.00       44.39      7.25 o 
  -9  12   1       36.02       30.21      4.80 o 
  -8  12   1      388.85      421.30      8.87 o 
  -7  12   1       49.33       44.95      5.62 o 
  -6  12   1       60.05       57.69      5.14 o 
  -5  12   1     1332.89     1404.48     28.97 o 
  -4  12   1      120.83      116.05      5.01 o 
  -3  12   1      466.83      477.70      9.40 o 
  -2  12   1     2481.97     2565.44     44.56 o 
  -1  12   1      258.72      277.63      5.22 o 
   0  12   1      139.86      150.53      3.26 o 
   1  12   1      265.57      281.40      4.79 o 
   2  12   1     2520.22     2460.44     32.66 o 
   3  12   1      464.95      482.62      8.59 o 
   4  12   1      113.97      109.72      3.42 o 
   5  12   1     1341.94     1480.01     25.50 o 
   6  12   1       55.74       49.72      3.18 o 
   7  12   1       51.69       48.69      3.87 o 
   8  12   1      393.98      423.42      9.63 o 
   9  12   1       34.98       34.91      5.72 o 
  10  12   1       59.20       56.53      7.35 o 
 -10  13   1      170.00      174.38      5.37 o 
  -9  13   1      389.06      430.63      6.20 o 
  -8  13   1      208.95      218.35      6.96 o 
  -7  13   1      254.11      276.38      6.52 o 
  -6  13   1        7.81        5.62      2.08 o 
  -5  13   1       74.66       75.72      6.19 o 
  -4  13   1      308.21      310.44      5.92 o 
  -3  13   1     1106.34     1143.00     18.83 o 
  -2  13   1      828.20      847.87     15.79 o 
  -1  13   1      200.81      206.72      4.37 o 
   0  13   1      959.03     1002.24     14.76 o 
   1  13   1      203.05      206.50      4.67 o 
   2  13   1      820.62      836.56     14.26 o 
   3  13   1     1103.19     1172.71     18.62 o 
   4  13   1      298.75      292.67      5.40 o 
   5  13   1       67.71       64.33      3.57 o 
   6  13   1       10.13       12.79      2.17 o 
   7  13   1      257.47      282.53      6.70 o 
   8  13   1      207.90      209.71      6.80 o 
   9  13   1      396.31      428.23      6.96 o 
  10  13   1      173.84      188.52      8.47 o 
  -9  14   1       70.57       42.14      7.76 o 
  -8  14   1      149.65      140.74      5.41 o 
  -7  14   1       23.68       20.35      3.29 o 
  -6  14   1      792.98      886.48     18.50 o 
  -5  14   1      313.63      320.06      9.08 o 
  -4  14   1      596.87      618.84     11.71 o 
  -3  14   1      311.66      320.16      9.06 o 
  -2  14   1       96.68      100.10      3.27 o 
  -1  14   1      271.73      270.06      4.57 o 
   0  14   1        0.15        0.02      0.55 o 
   1  14   1      269.62      263.30      5.40 o 
   2  14   1       94.43       94.51      3.20 o 
   3  14   1      306.41      319.66      5.96 o 
   4  14   1      577.56      574.34     10.60 o 
   5  14   1      305.34      312.87      8.16 o 
   6  14   1      819.86      919.45     19.09 o 
   7  14   1       26.62       26.57      4.40 o 
   8  14   1      148.33      140.70      5.16 o 
   9  14   1       70.63       53.54     10.98 o 
  -9  15   1      495.42      514.05     11.34 o 
  -8  15   1      419.94      460.73      6.68 o 
  -7  15   1      140.92      133.49      4.54 o 
  -6  15   1       23.78       21.19      3.56 o 
  -5  15   1      226.72      239.40      7.48 o 
  -4  15   1      469.89      492.47     10.51 o 
  -3  15   1      248.12      234.13      6.21 o 
  -2  15   1      138.65      141.71      5.99 o 
  -1  15   1       63.01       60.21      1.62 o 
   0  15   1       60.90       64.07      2.32 o 
   1  15   1       65.24       72.06      2.82 o 
   2  15   1      140.59      137.31      4.19 o 
   3  15   1      246.25      238.78      6.50 o 
   4  15   1      479.93      491.43     10.90 o 
   5  15   1      232.14      238.81      6.56 o 
   6  15   1       22.53       17.74      3.60 o 
   7  15   1      137.96      131.65      5.73 o 
   8  15   1      419.44      457.57     14.64 o 
   9  15   1      497.27      507.63     13.72 o 
  -8  16   1      107.45      111.15      6.67 o 
  -7  16   1      559.54      598.44     13.60 o 
  -6  16   1       14.97       10.41      3.22 o 
  -5  16   1      645.89      688.30     15.42 o 
  -4  16   1      151.46      145.36      5.37 o 
  -3  16   1        5.55        7.26      1.61 o 
  -2  16   1      732.54      825.64     16.14 o 
  -1  16   1       56.15       53.48      2.27 o 
   0  16   1      443.92      432.40      8.39 o 
   1  16   1       56.94       51.80      3.97 o 
   2  16   1      720.34      808.06     14.00 o 
   3  16   1        6.60        7.03      1.85 o 
   4  16   1      153.81      151.50      5.24 o 
   5  16   1      651.28      687.51     15.68 o 
   6  16   1       14.31       11.37      2.05 o 
   7  16   1      555.35      571.32     14.76 o 
   8  16   1      106.09       97.55      9.62 o 
  -8  17   1       62.03       60.71      7.44 o 
  -7  17   1      175.71      177.84      5.31 o 
  -6  17   1      441.95      479.51     12.60 o 
  -5  17   1       95.13       94.13      5.96 o 
  -4  17   1      203.54      217.96      6.83 o 
  -3  17   1        0.53        1.18      0.87 o 
  -2  17   1      188.60      189.84      6.01 o 
  -1  17   1     1005.49     1096.08     22.10 o 
   0  17   1      183.18      176.15      9.31 o 
   1  17   1     1014.86     1141.92     20.60 o 
   2  17   1      189.21      189.32      5.74 o 
   3  17   1        0.96        1.40      1.55 o 
   4  17   1      206.58      229.19      5.91 o 
   5  17   1       95.14       98.54      5.59 o 
   6  17   1      436.46      469.06     13.11 o 
   7  17   1      181.96      183.83      6.24 o 
   8  17   1       65.28       61.21      5.08 o 
  -7  18   1       22.69       14.36      3.27 o 
  -6  18   1      232.90      239.19      6.11 o 
  -5  18   1       11.23        9.29      2.17 o 
  -4  18   1      212.87      241.93     10.16 o 
  -3  18   1      393.83      421.76      9.92 o 
  -2  18   1      322.39      335.13      7.98 o 
  -1  18   1      614.94      646.52     16.39 o 
   0  18   1       18.79       14.03      2.49 o 
   1  18   1      619.61      650.59     14.64 o 
   2  18   1      334.46      342.74      8.02 o 
   3  18   1      401.26      438.64      9.51 o 
   4  18   1      200.27      207.06      6.19 o 
   5  18   1       11.56       11.77      2.25 o 
   6  18   1      235.08      230.87      6.63 o 
   7  18   1       24.78       12.64      3.81 o 
  -6  19   1      314.74      353.91     10.25 o 
  -5  19   1       18.11       17.25      3.56 o 
  -4  19   1       63.89       63.68      5.59 o 
  -3  19   1       60.81       61.42      6.23 o 
  -1  19   1        3.53        1.97      1.53 o 
   0  19   1      451.11      475.19     13.88 o 
   1  19   1        4.07        2.20      1.11 o 
   2  19   1      299.07        0.25      0.64 o 
   3  19   1       58.31       54.07      5.42 o 
   4  19   1       59.90       60.34      6.45 o 
   5  19   1       16.98       15.62      2.64 o 
   6  19   1      318.00      346.91      7.74 o 
  -5  20   1        1.47        3.07      1.97 o 
  -4  20   1      312.01      343.93     14.69 o 
  -3  20   1      349.70      403.90      8.99 o 
  -2  20   1       12.89        9.82      2.41 o 
  -1  20   1      119.06      129.30      5.42 o 
   0  20   1       29.34       32.33      5.87 o 
   1  20   1      118.56      129.87      6.78 o 
   2  20   1       11.45        9.40      2.88 o 
   3  20   1      342.88      375.17      6.57 o 
   4  20   1      316.37      329.14     11.71 o 
   5  20   1        1.35        1.32      1.18 o 
  -4  21   1      260.55      265.12     10.78 o 
  -3  21   1      136.50      159.43     17.95 o 
  -2  21   1      100.38      114.55      8.00 o 
  -1  21   1      218.76      233.11      8.73 o 
   0  21   1        6.34        3.93      2.09 o 
   1  21   1      218.96      244.83      9.93 o 
   2  21   1      101.50      109.69      5.97 o 
   3  21   1      137.86      156.26      6.89 o 
   4  21   1      261.78      240.02      8.70 o 
  -2  22   1       72.56       66.85     10.43 o 
  -1  22   1       16.16        9.82      2.49 o 
   0  22   1      319.09      344.69     10.03 o 
   1  22   1       14.88        9.57      2.76 o 
   2  22   1       74.66       67.91      6.21 o 
   0   0   2       26.69       22.50      1.35 o 
   1   0   2      351.15      367.49      4.51 o 
   2   0   2      890.18      859.38      9.18 o 
   3   0   2      190.29      221.60      2.66 o 
   4   0   2     1022.64     1053.28     28.75 o 
   5   0   2      864.90      839.85     15.81 o 
   6   0   2       16.40       21.66      1.46 o 
   7   0   2     1776.16     1860.22     27.58 o 
   8   0   2       88.94      106.48      3.99 o 
   9   0   2       24.02       31.45      3.51 o 
  10   0   2        5.48        3.52      2.45 o 
  11   0   2      322.54      330.35     15.91 o 
 -11   1   2      164.47      174.02      8.66 o 
 -10   1   2      208.79      205.12      6.38 o 
  -9   1   2      159.00      172.07      4.85 o 
  -8   1   2      709.50      733.76     13.47 o 
  -7   1   2      478.70      459.52      7.39 o 
  -6   1   2      152.83      135.45      3.36 o 
  -5   1   2      202.12      210.56      3.74 o 
  -4   1   2     1174.22     1158.25     20.29 o 
  -3   1   2      560.57      557.41      8.55 o 
  -2   1   2      291.08      294.52      3.11 o 
  -1   1   2      623.32      597.07     11.09 o 
   0   1   2      936.75      851.38     12.46 o 
   1   1   2      635.81      602.47      7.80 o 
   2   1   2      295.67      300.51      3.35 o 
   3   1   2      558.31      552.15      6.89 o 
   4   1   2     1143.60     1123.83     19.20 o 
   5   1   2      203.39      213.48      3.50 o 
   6   1   2      156.00      142.61      3.38 o 
   7   1   2      479.21      476.28      8.31 o 
   8   1   2      720.50      727.83     13.97 o 
   9   1   2      157.97      162.00      4.88 o 
  10   1   2      206.68      197.47      7.81 o 
  11   1   2      164.65      181.20      8.79 o 
 -11   2   2      290.88      289.84     11.34 o 
 -10   2   2      264.09      261.45      7.87 o 
  -9   2   2       51.40       50.59      8.05 o 
  -8   2   2      165.68      156.66      4.09 o 
  -7   2   2      525.95      541.30      8.32 o 
  -6   2   2      650.61      667.73     10.07 o 
  -5   2   2       20.70       24.43      1.40 o 
  -4   2   2      251.29      235.86      4.31 o 
  -3   2   2     1524.28     1478.63     19.50 o 
  -2   2   2       21.47       24.60      1.43 o 
  -1   2   2      516.20      498.16      6.69 o 
   0   2   2       46.35       45.63      1.28 o 
   1   2   2      525.43      500.11      8.93 o 
   2   2   2       22.83       24.44      1.59 o 
   3   2   2     1540.15     1496.58     24.85 o 
   4   2   2      256.72      248.03      3.69 o 
   5   2   2       19.49       19.54      2.18 o 
   6   2   2      638.94      656.22     12.26 o 
   7   2   2      539.56      578.43      9.84 o 
   8   2   2      170.00      164.13      4.13 o 
   9   2   2       47.90        7.79     13.73 o 
  10   2   2      266.20      255.17      8.28 o 
  11   2   2      290.66      290.27     12.60 o 
 -11   3   2      266.53      245.35      9.30 o 
 -10   3   2       47.32       41.41      6.01 o 
  -9   3   2       65.51       65.85      3.30 o 
  -8   3   2       84.09       89.87      3.33 o 
  -7   3   2      414.99      430.29      9.06 o 
  -6   3   2      196.63      198.36      3.65 o 
  -5   3   2      663.43      651.41      8.99 o 
  -4   3   2      998.59     1005.53     24.57 o 
  -3   3   2      432.91      444.05      7.68 o 
  -2   3   2      429.67      417.44      5.12 o 
  -1   3   2      227.89      237.15      2.49 o 
   0   3   2     3573.88     3449.27     30.18 o 
   1   3   2      233.76      235.76      2.67 o 
   2   3   2      439.05      434.27      5.70 o 
   3   3   2      438.13      459.56      8.36 o 
   4   3   2     1010.43     1014.92     15.13 o 
   5   3   2      665.63      665.28      9.44 o 
   6   3   2      195.32      200.82      3.82 o 
   7   3   2      414.23      426.95      8.17 o 
   8   3   2       83.56       82.55      2.36 o 
   9   3   2       66.44       72.84      4.91 o 
  10   3   2       48.78       46.66      6.00 o 
  11   3   2      257.83      255.92     10.05 o 
 -11   4   2      263.94      288.71     11.39 o 
 -10   4   2       37.55       28.37      4.41 o 
  -9   4   2      153.24      157.35      4.88 o 
  -7   4   2      292.78      282.59      6.30 o 
  -6   4   2       60.61       64.72      1.70 o 
  -5   4   2      130.30      123.25      2.69 o 
  -4   4   2      470.53      456.35      9.34 o 
  -3   4   2     3599.31     3507.45     53.15 o 
  -2   4   2     2898.43     2826.90     22.94 o 
  -1   4   2      596.31      568.56      7.23 o 
   0   4   2      258.29      274.82      3.02 o 
   1   4   2      570.73      534.03      6.64 o 
   2   4   2     2912.21     2822.69     26.89 o 
   3   4   2     3624.33     3545.41     63.95 o 
   4   4   2      479.28      469.77      7.51 o 
   5   4   2      126.77      119.80      3.60 o 
   6   4   2       59.30       65.05      2.19 o 
   7   4   2      282.88      260.35      5.23 o 
   8   4   2      300.91       -0.09      0.41 o 
   9   4   2      153.28      151.66      5.12 o 
  10   4   2       34.19       29.04      5.19 o 
  11   4   2      265.18      289.34     12.08 o 
 -11   5   2      285.29      291.43      6.99 o 
 -10   5   2      704.54      708.51     16.91 o 
  -9   5   2       10.64        7.24      3.14 o 
  -8   5   2      242.88      253.72      6.55 o 
  -7   5   2      502.72      512.72     11.54 o 
  -6   5   2      300.42      312.95      5.70 o 
  -5   5   2      327.17      342.23      5.90 o 
  -4   5   2      818.41      796.46     19.89 o 
  -3   5   2     1318.17     1269.79     19.26 o 
  -2   5   2      296.42      337.94      5.15 o 
  -1   5   2     1873.52     1725.16     25.14 o 
   0   5   2     1733.65     1853.26     20.89 o 
   1   5   2     1848.97     1721.77     34.20 o 
   2   5   2      296.47      322.20      6.41 o 
   3   5   2     1315.43     1322.85     34.26 o 
   4   5   2      816.31      829.10     16.63 o 
   5   5   2      340.50      355.48      9.91 o 
   6   5   2      304.96      320.28      5.79 o 
   7   5   2      491.29      511.12     11.95 o 
   8   5   2      237.74      261.05      5.85 o 
   9   5   2       10.94        8.20      2.41 o 
  10   5   2      714.21      735.68     24.14 o 
  11   5   2      286.99      289.62      9.00 o 
 -11   6   2      236.30      261.91      6.42 o 
 -10   6   2      296.92      306.70      5.15 o 
  -9   6   2       81.13       85.27      3.62 o 
  -8   6   2      577.27      608.93     13.00 o 
  -7   6   2      596.66      614.50     13.31 o 
  -6   6   2      312.51      323.26      6.19 o 
  -5   6   2      710.80      735.09     13.67 o 
  -4   6   2      140.48      137.83      3.76 o 
  -3   6   2      215.81      231.54      4.84 o 
  -2   6   2       95.70       79.28      1.91 o 
  -1   6   2      588.41      614.73      8.26 o 
   0   6   2      577.09      591.20      8.19 o 
   1   6   2      587.00      598.38     12.64 o 
   2   6   2       96.05       79.71      2.98 o 
   3   6   2      216.26      218.63      4.78 o 
   4   6   2      139.40      137.53      6.57 o 
   5   6   2      698.83      717.34     13.63 o 
   6   6   2      312.61      323.02      6.07 o 
   7   6   2      604.65      625.55     10.89 o 
   8   6   2      586.90      633.11     13.78 o 
   9   6   2       79.05       86.21      4.33 o 
  10   6   2      294.28      313.59      7.70 o 
  11   6   2      230.62      248.31      7.25 o 
 -11   7   2       22.17       20.38      4.08 o 
 -10   7   2      133.32      141.33      4.54 o 
  -9   7   2      458.22      478.65     12.02 o 
  -8   7   2      112.46      107.66      4.56 o 
  -7   7   2      203.94      214.39      7.38 o 
  -6   7   2      107.56      100.20      2.44 o 
  -5   7   2      227.21      217.93      5.41 o 
  -4   7   2       88.24       90.09      3.68 o 
  -3   7   2      493.21      508.48      7.31 o 
  -2   7   2      548.61      587.67      7.58 o 
  -1   7   2      230.97      236.47      3.47 o 
   0   7   2      200.13      236.67      3.78 o 
   1   7   2      226.93      235.40      4.00 o 
   2   7   2      547.98      591.21     10.56 o 
   3   7   2      493.21      505.63      9.35 o 
   4   7   2       84.60       85.50      2.78 o 
   5   7   2      230.09      224.51      4.99 o 
   6   7   2      108.53      106.18      4.45 o 
   7   7   2      202.54      208.24      4.62 o 
   8   7   2      112.62      108.09      4.56 o 
   9   7   2      458.99      487.95     13.41 o 
  10   7   2      133.86      146.21      5.52 o 
  11   7   2       22.59       21.33      5.69 o 
 -10   8   2      116.93      122.18      5.69 o 
  -9   8   2       47.31       25.06      6.32 o 
  -8   8   2      125.41      139.55      4.82 o 
  -7   8   2      108.27      107.97      4.93 o 
  -6   8   2      899.27      913.81     16.67 o 
  -5   8   2      215.39      213.19      5.58 o 
  -4   8   2      355.85      372.36      7.80 o 
  -3   8   2       46.86       38.81      1.32 o 
  -2   8   2      175.80      174.44      2.90 o 
  -1   8   2      754.55      773.55      9.18 o 
   0   8   2        4.26        5.09      0.68 o 
   1   8   2      754.54      774.93     10.38 o 
   2   8   2      170.84      164.99      3.13 o 
   3   8   2       43.81       37.82      1.66 o 
   4   8   2      361.20      377.48      6.91 o 
   5   8   2      209.50      206.82      4.70 o 
   6   8   2      891.25      891.76     16.59 o 
   7   8   2      104.29      108.62      3.58 o 
   8   8   2      120.95      133.45      5.15 o 
   9   8   2       46.64       44.36      8.15 o 
  10   8   2      114.04      120.18     13.00 o 
 -10   9   2      177.46      166.84      7.27 o 
  -9   9   2      404.09      406.58     10.21 o 
  -8   9   2       68.80       69.91      5.58 o 
  -7   9   2      488.42      512.51     11.39 o 
  -6   9   2      393.82      381.24      7.64 o 
  -5   9   2      739.59      776.71     11.44 o 
  -4   9   2      313.54      303.57      5.83 o 
  -3   9   2      621.50      630.67      8.54 o 
  -2   9   2      663.23      686.03      8.23 o 
  -1   9   2       50.81       48.82      1.45 o 
   0   9   2      813.13      840.20     14.99 o 
   1   9   2       48.96       44.79      1.39 o 
   2   9   2      667.10      713.66     12.19 o 
   3   9   2      626.30      663.77     13.41 o 
   4   9   2      317.34      308.97      5.02 o 
   5   9   2      727.02      758.84     12.88 o 
   6   9   2      397.36      388.30      8.45 o 
   7   9   2      488.36      504.57     10.10 o 
   8   9   2       71.25       77.04      9.92 o 
   9   9   2      403.87      427.16     26.30 o 
  10   9   2      175.43      180.51     11.84 o 
 -10  10   2      206.59      222.48      6.15 o 
  -9  10   2      263.04      265.52      5.82 o 
  -8  10   2       30.06       31.62      6.03 o 
  -7  10   2      428.01      434.90     10.38 o 
  -6  10   2      182.27      174.08      6.01 o 
  -5  10   2       24.01       15.98      3.83 o 
  -4  10   2     1467.40     1543.77     27.97 o 
  -3  10   2     1009.91     1044.18     16.24 o 
  -2  10   2      563.30      549.59      7.38 o 
  -1  10   2       34.86       36.83      1.33 o 
   0  10   2      903.43      961.87     16.08 o 
   1  10   2       33.24       37.52      2.06 o 
   2  10   2      549.67      533.22     10.72 o 
   3  10   2     1015.07     1077.59     19.41 o 
   4  10   2     1476.81     1627.54     28.28 o 
   5  10   2       21.03       20.34      2.50 o 
   6  10   2      187.20      187.99      5.54 o 
   7  10   2      421.84      436.26     10.19 o 
   8  10   2       30.06       32.94      5.12 o 
   9  10   2      265.97      268.39      9.43 o 
  10  10   2      203.49      217.85      9.98 o 
  -9  11   2        7.64        6.26      1.98 o 
  -8  11   2      210.76      226.50      7.27 o 
  -7  11   2       19.46       22.57      3.61 o 
  -6  11   2      476.02        0.31      0.64 o 
  -5  11   2      554.47      563.72     12.59 o 
  -4  11   2      579.98      617.76     13.66 o 
  -3  11   2      213.45      223.78      3.68 o 
  -2  11   2        0.22        0.30      0.48 o 
  -1  11   2     1656.31     1660.34     26.02 o 
   0  11   2      131.22      125.06      2.73 o 
   1  11   2     1657.90     1666.42     23.74 o 
   2  11   2        0.29        1.69      1.15 o 
   3  11   2      213.68      227.90      5.60 o 
   4  11   2      592.32      652.33     13.88 o 
   5  11   2      538.59      543.71     11.31 o 
   7  11   2       20.18       20.10      5.89 o 
   8  11   2      212.93      226.15      7.18 o 
   9  11   2        7.74        6.03      3.12 o 
  -9  12   2      119.35      120.10      8.19 o 
  -8  12   2       74.91       67.97      7.46 o 
  -7  12   2        1.17        2.99      2.36 o 
  -6  12   2      186.18      180.05      9.25 o 
  -5  12   2       74.90       52.38     10.81 o 
  -4  12   2      120.20      112.26      4.95 o 
  -3  12   2      355.28      360.99      6.37 o 
  -2  12   2     1042.19     1069.22     13.99 o 
  -1  12   2      293.56      299.29      6.37 o 
   0  12   2      265.81      285.42      6.41 o 
   1  12   2      293.89      296.48      5.86 o 
   2  12   2     1055.12     1121.34     19.59 o 
   3  12   2      345.72      359.38      8.03 o 
   4  12   2      113.02      110.03      4.37 o 
   5  12   2       80.90       80.04      5.86 o 
   6  12   2      182.38      183.57      6.41 o 
   7  12   2        1.53        3.17      1.81 o 
   8  12   2       76.74       73.30      5.38 o 
   9  12   2      121.58      119.86      6.74 o 
  -9  13   2      320.22      357.89      9.29 o 
  -8  13   2       63.38       61.58     10.65 o 
  -7  13   2      139.64      151.49      7.61 o 
  -6  13   2      192.63      188.65      9.08 o 
  -4  13   2      229.85      235.79      5.76 o 
  -3  13   2      109.23      106.03      3.14 o 
  -2  13   2       90.77       96.15      3.12 o 
  -1  13   2       94.08       92.38      4.13 o 
   0  13   2      946.37      938.62     19.19 o 
   1  13   2       95.48       90.36      2.73 o 
   2  13   2       86.60      101.78      4.36 o 
   3  13   2      111.50      116.89      4.16 o 
   4  13   2      224.05      221.32      6.12 o 
   5  13   2      127.92      124.59     24.87 o 
   6  13   2      195.50      176.21      6.07 o 
   7  13   2      142.83      139.64      5.52 o 
   8  13   2       64.10       65.03      7.81 o 
   9  13   2      316.08      362.88      9.69 o 
  -8  14   2      205.01      205.99      9.49 o 
  -7  14   2       32.72       33.86      6.30 o 
  -6  14   2      883.51     1001.90     29.58 o 
  -5  14   2      123.01      128.21      6.99 o 
  -4  14   2      273.06      264.55      8.91 o 
  -3  14   2       81.31       73.79      2.92 o 
  -2  14   2       69.38       78.95      3.32 o 
  -1  14   2      316.70      334.29      7.82 o 
   0  14   2       40.20       35.57      5.07 o 
   1  14   2      323.14      348.98      7.01 o 
   2  14   2       69.95       76.81      3.78 o 
   3  14   2       81.97       75.92      4.00 o 
   4  14   2      268.50      273.66      7.27 o 
   5  14   2      123.57      127.96      6.17 o 
   6  14   2      893.11      997.61     24.84 o 
   7  14   2       34.56       33.41      5.79 o 
   8  14   2      203.71      195.11      9.49 o 
  -8  15   2      267.81      294.68     11.36 o 
  -7  15   2       60.55       75.91      6.14 o 
  -6  15   2       40.93       38.77      8.21 o 
  -5  15   2      261.57      270.21     12.95 o 
  -4  15   2      425.25      445.12     11.54 o 
  -3  15   2       18.34       20.12      3.48 o 
  -2  15   2      477.69      468.33     11.46 o 
   0  15   2       53.02       44.23      3.20 o 
   2  15   2      470.46      479.42      9.52 o 
   3  15   2       15.70       18.62      2.94 o 
   4  15   2      431.60      463.88     10.86 o 
   5  15   2      265.36      270.60     10.26 o 
   6  15   2       41.51       42.71      6.98 o 
   7  15   2       63.64       71.44      7.45 o 
   8  15   2      275.90      285.39      9.22 o 
  -7  16   2      303.57      327.13     11.62 o 
  -6  16   2       61.62       52.89      9.75 o 
  -5  16   2      137.69      142.32     11.05 o 
  -4  16   2      183.31      180.20      9.69 o 
  -3  16   2       50.13       43.57      6.94 o 
  -1  16   2       19.66       18.37      2.76 o 
   0  16   2      522.97      547.14     12.65 o 
   1  16   2       19.20       26.86      4.46 o 
   3  16   2       50.08       49.80      3.12 o 
   4  16   2      183.22      188.59      7.08 o 
   5  16   2      140.34      138.66      5.44 o 
   6  16   2       59.53       61.67      6.35 o 
   7  16   2      299.38      329.26      8.98 o 
  -6  17   2      240.99      254.47     12.56 o 
  -5  17   2       88.16       76.34     10.23 o 
  -4  17   2      258.01      282.97     15.20 o 
  -3  17   2       70.31       65.08     14.33 o 
  -2  17   2       19.57        9.17      3.92 o 
  -1  17   2      302.30      324.23      9.94 o 
   0  17   2      186.38      192.29      5.71 o 
   1  17   2      308.46      331.83     10.54 o 
   2  17   2       18.85       17.79      3.46 o 
   3  17   2       70.18       77.56      5.13 o 
   4  17   2      262.76      251.87     15.31 o 
   5  17   2       87.00       79.17      4.47 o 
   6  17   2      238.67      245.03      9.89 o 
  -5  18   2      110.63      113.22      8.17 o 
  -4  18   2      235.31      261.01      9.57 o 
  -3  18   2      338.89      402.69     11.68 o 
  -2  18   2      244.91      277.00      9.81 o 
  -1  18   2      207.83      202.38      7.03 o 
   0  18   2       22.88       17.74      3.44 o 
   1  18   2      204.33      198.32      6.48 o 
   2  18   2      245.94      278.69      8.52 o 
   3  18   2      342.10      383.56     11.19 o 
   4  18   2      232.76      244.57      7.23 o 
   5  18   2      110.45      118.43      6.29 o 
  -4  19   2       85.39       84.04     18.29 o 
  -3  19   2       19.98       13.05      4.00 o 
  -2  19   2       20.06       15.54      4.06 o 
  -1  19   2       47.51       40.13      8.63 o 
   0  19   2     1751.69     2005.62     27.38 o 
   1  19   2       47.51       45.50      6.93 o 
   2  19   2       21.84       17.17      3.57 o 
   3  19   2       21.20       13.48      2.98 o 
   4  19   2       82.16       78.62      5.61 o 
  -3  20   2       48.43       36.27      9.51 o 
  -2  20   2      153.58      150.55      9.96 o 
  -1  20   2       71.42       75.92      5.23 o 
   0  20   2      249.65      251.02     12.18 o 
   1  20   2       73.83       76.06      9.12 o 
   2  20   2      157.02      159.94      6.35 o 
   3  20   2       45.51       35.51      7.31 o 
   0   0   3     1274.38     1227.39     25.25 o 
   1   0   3      257.58      258.60      5.06 o 
   2   0   3      894.34      920.77     13.52 o 
   3   0   3        2.47        3.04      0.75 o 
   4   0   3      197.11      201.87      4.91 o 
   5   0   3        0.06        0.86      0.75 o 
   6   0   3      592.84      603.87     17.53 o 
   7   0   3        6.83        7.02      2.65 o 
   8   0   3       79.81       82.12      5.67 o 
   9   0   3       29.90       33.83      6.79 o 
  10   0   3        1.88        2.26      1.64 o 
 -10   1   3        4.61        4.48      1.59 o 
  -9   1   3        7.28        9.05      2.46 o 
  -8   1   3       56.96       49.74      9.50 o 
  -7   1   3       76.05       78.98      6.84 o 
  -6   1   3      536.42      549.35     14.55 o 
  -5   1   3        3.56        3.45      1.10 o 
  -4   1   3      394.29      411.60      9.30 o 
  -3   1   3     1313.30     1331.95     22.57 o 
  -2   1   3      273.41      275.18      5.17 o 
  -1   1   3      444.97      460.81      8.01 o 
   0   1   3      176.88      195.39      3.89 o 
   1   1   3      443.33      464.77      8.19 o 
   2   1   3      265.30      275.26      4.64 o 
   3   1   3     1321.47     1341.17     35.01 o 
   4   1   3      398.86      413.62      7.42 o 
   5   1   3        3.58        3.51      2.30 o 
   6   1   3      536.17      532.67     13.91 o 
   7   1   3       77.46       77.25      3.59 o 
   8   1   3       58.27       59.91     15.93 o 
   9   1   3        7.37        7.40      1.78 o 
  10   1   3        5.15        5.73      2.77 o 
 -10   2   3      261.14      289.94     10.36 o 
  -9   2   3      130.27      141.92      9.66 o 
  -8   2   3      725.54      711.95     22.40 o 
  -7   2   3      125.56      130.15      6.32 o 
  -6   2   3       96.95       90.02      3.41 o 
  -5   2   3       72.10       79.52      3.02 o 
  -4   2   3      264.47      261.58      6.53 o 
  -3   2   3        3.30        3.10      0.90 o 
  -2   2   3      202.24      213.18      4.33 o 
  -1   2   3     1052.98     1076.49     19.28 o 
   0   2   3      180.25      196.53      4.17 o 
   1   2   3     1044.15     1078.73     19.34 o 
   2   2   3      203.17      214.12      3.92 o 
   3   2   3        3.54        3.14      1.66 o 
   4   2   3      266.37      264.14      7.09 o 
   5   2   3       74.93       82.05      3.70 o 
   6   2   3       97.95       86.26      4.38 o 
   7   2   3      123.29      115.54      6.81 o 
   8   2   3      731.75      754.51     33.24 o 
   9   2   3      132.51      148.50     10.65 o 
  10   2   3      254.99      272.20     14.77 o 
  -9   3   3       20.72       14.83      5.75 o 
  -8   3   3       57.52       52.62     12.23 o 
  -7   3   3      788.78      842.17     20.81 o 
  -6   3   3      134.93      134.18      4.41 o 
  -5   3   3      685.64      716.88     14.67 o 
  -4   3   3      142.81      136.01      4.24 o 
  -3   3   3        2.35        3.40      1.22 o 
  -2   3   3        7.58        7.82      2.30 o 
  -1   3   3       60.69       60.28      1.90 o 
   0   3   3        5.71        5.96      1.34 o 
   1   3   3       57.93       59.68      2.36 o 
   2   3   3        8.97        8.57      1.05 o 
   3   3   3        2.18        3.17      1.60 o 
   4   3   3      143.80      141.30      4.43 o 
   5   3   3      682.12      701.95     15.27 o 
   6   3   3      134.60      127.19      5.46 o 
   7   3   3      797.03      851.41     25.29 o 
   8   3   3       58.16       52.25     10.40 o 
   9   3   3       21.75       23.91      6.06 o 
  -9   4   3      541.75      589.44     29.89 o 
  -8   4   3      232.59      236.93      9.33 o 
  -7   4   3      177.85      194.26      5.93 o 
  -6   4   3      127.33      126.19      4.94 o 
  -5   4   3      218.08      226.64      5.67 o 
  -4   4   3      778.30      814.61     17.79 o 
  -3   4   3       30.21       30.57      5.44 o 
  -2   4   3        0.43        0.56      1.43 o 
  -1   4   3       90.81       91.98      2.68 o 
   0   4   3      128.58      126.98      3.51 o 
   1   4   3       87.10       89.01      2.68 o 
   2   4   3        0.76        1.68      1.33 o 
   3   4   3       31.42       30.47      5.14 o 
   4   4   3      781.48      814.05     17.12 o 
   5   4   3      217.77      221.44      5.89 o 
   6   4   3      128.92      130.19      7.01 o 
   7   4   3      180.23      199.58      7.09 o 
   8   4   3      231.04      246.74     13.43 o 
   9   4   3      547.89      595.69     24.39 o 
  -9   5   3       27.11       23.80      5.63 o 
  -8   5   3       79.61       79.87     10.61 o 
  -7   5   3       32.29       32.49      5.46 o 
  -6   5   3      646.93      696.41     14.69 o 
  -5   5   3      167.13      173.30      5.02 o 
  -4   5   3      267.18      263.34      7.61 o 
  -3   5   3      230.79      235.40      6.71 o 
  -2   5   3       66.20       72.23      6.62 o 
  -1   5   3      434.58      452.76      7.56 o 
   0   5   3       17.79       18.69      2.67 o 
   1   5   3      435.62      443.84      9.59 o 
   2   5   3       66.99       73.43      4.49 o 
   3   5   3      235.49      244.87      8.99 o 
   4   5   3      265.17      264.85      9.83 o 
   5   5   3      168.48      162.35      9.54 o 
   6   5   3      652.82      663.84     17.27 o 
   7   5   3       31.53       33.55      6.31 o 
   8   5   3       79.63       72.51      9.72 o 
   9   5   3       26.69       16.19      6.68 o 
  -9   6   3      164.80      184.36      8.07 o 
  -8   6   3      155.59      152.09      5.18 o 
  -7   6   3      154.75      167.60      7.26 o 
  -6   6   3       88.56       82.69      4.81 o 
  -5   6   3       49.03       56.27      3.77 o 
  -4   6   3      546.59      547.85     11.75 o 
  -3   6   3     1137.17     1207.66     27.81 o 
  -2   6   3     1032.76     1091.58     24.08 o 
  -1   6   3      105.68      112.45      3.32 o 
   0   6   3     1195.40     1204.23     25.77 o 
   1   6   3      107.11      113.79      4.43 o 
   2   6   3     1034.09     1088.90     22.77 o 
   3   6   3     1129.32     1205.20     28.06 o 
   4   6   3      545.31      530.03     14.05 o 
   5   6   3       52.85       57.19      4.36 o 
   6   6   3       81.23       77.33      3.58 o 
   7   6   3      156.09      183.32      6.41 o 
   8   6   3      156.81      145.23      9.85 o 
   9   6   3      165.48      167.99     11.08 o 
  -9   7   3       83.92       86.70     10.18 o 
  -8   7   3       52.35       55.72      5.44 o 
  -7   7   3      102.89      106.18      4.78 o 
  -6   7   3       76.35       80.37      5.21 o 
  -5   7   3      927.31     1036.23     21.66 o 
  -4   7   3      470.94      498.10     13.08 o 
  -3   7   3      260.22      236.38      8.13 o 
  -2   7   3     1758.10     1763.01     50.96 o 
  -1   7   3      104.93      104.12      3.40 o 
   0   7   3      165.65      157.74      4.97 o 
   1   7   3      109.68      104.48      4.65 o 
   2   7   3     1730.53     1805.17     45.90 o 
   3   7   3      258.30      269.37      8.82 o 
   4   7   3      479.01      501.50     13.17 o 
   5   7   3      922.48     1017.80     26.14 o 
   6   7   3       78.50       85.69      3.35 o 
   7   7   3      103.03      103.82      6.43 o 
   8   7   3       50.49       48.68      9.36 o 
   9   7   3       83.98       79.14      8.85 o 
  -9   8   3       36.68       35.17      7.71 o 
  -8   8   3      224.50      221.55      9.37 o 
  -7   8   3       56.96       67.95      5.84 o 
  -6   8   3       27.08       26.14      4.62 o 
  -5   8   3      913.43      972.46     20.61 o 
  -4   8   3       77.53       78.36      4.32 o 
  -3   8   3      195.06      199.14      6.38 o 
  -2   8   3      360.47      353.70     11.58 o 
  -1   8   3     1043.98     1114.68     25.31 o 
   0   8   3       35.81       32.56      3.85 o 
   1   8   3     1014.50     1059.82     31.68 o 
   2   8   3      365.33      365.02     11.78 o 
   3   8   3      195.30      198.95      6.64 o 
   4   8   3       75.52       86.02      4.78 o 
   5   8   3      927.88      958.90     23.80 o 
   6   8   3       26.98       25.02      4.82 o 
   7   8   3       56.77       58.25      5.62 o 
   8   8   3      225.90      225.21      6.31 o 
   9   8   3       37.29       37.34      7.47 o 
  -8   9   3       10.73        9.05      2.60 o 
  -7   9   3        3.52        4.47      1.52 o 
  -6   9   3      542.13      583.01     15.77 o 
  -5   9   3      792.79      857.23     20.84 o 
  -4   9   3       27.70       27.87      6.00 o 
  -3   9   3       31.28       38.02      2.62 o 
  -2   9   3      826.59      841.10     19.73 o 
  -1   9   3      129.45      128.31      4.05 o 
   0   9   3        4.17        2.85      1.72 o 
   1   9   3      128.92      126.53      6.84 o 
   2   9   3      820.80      822.56     19.22 o 
   3   9   3       36.09       40.39      4.14 o 
   4   9   3       25.52       22.63      3.89 o 
   5   9   3      792.19      857.50     18.44 o 
   6   9   3      540.32      555.88     16.89 o 
   7   9   3        4.30        4.02      1.94 o 
   8   9   3        9.50        6.12      2.49 o 
  -8  10   3      128.54      126.70      7.43 o 
  -7  10   3       52.28       54.00      5.56 o 
  -6  10   3       79.48       76.35      7.42 o 
  -5  10   3      108.74      103.02      5.91 o 
  -4  10   3       28.92       21.95      5.34 o 
  -3  10   3      259.81      278.11      8.12 o 
  -2  10   3       34.46       32.49      3.74 o 
  -1  10   3      107.52      103.67      4.43 o 
   0  10   3      492.73      514.32     10.78 o 
   1  10   3      106.90      101.71      4.26 o 
   2  10   3       33.16       29.29      4.92 o 
   3  10   3      260.10      272.18      7.76 o 
   4  10   3       29.56       25.83      3.95 o 
   5  10   3      103.50      109.68      4.65 o 
   6  10   3       75.20       60.07      9.88 o 
   7  10   3       52.60       43.52      8.96 o 
   8  10   3      128.85      129.81      8.88 o 
  -8  11   3      281.18      271.09      8.01 o 
  -7  11   3       13.71       15.06      4.21 o 
  -6  11   3      732.51      815.72     14.40 o 
  -5  11   3       12.30       10.73      3.40 o 
  -4  11   3      123.44      114.91      5.36 o 
  -3  11   3       26.71       18.08      4.71 o 
  -2  11   3       48.08       48.02      4.42 o 
   0  11   3        0.12        1.11      0.98 o 
   2  11   3       50.70       48.77      4.66 o 
   3  11   3       26.53       24.03      3.53 o 
   4  11   3      123.44      116.94      4.75 o 
   5  11   3       12.86       11.58      2.53 o 
   6  11   3      730.02      797.51     17.43 o 
   7  11   3       13.07       11.64      2.86 o 
   8  11   3      283.69      278.81     10.49 o 
  -7  12   3       23.70       16.69      5.08 o 
  -6  12   3        7.09        5.97      2.37 o 
  -5  12   3      214.73      208.91      9.64 o 
  -4  12   3       44.10       42.00      5.76 o 
  -3  12   3       74.89       73.62      6.58 o 
  -2  12   3      312.54      320.83      7.80 o 
  -1  12   3        0.53        0.89      1.19 o 
   0  12   3      155.83      154.79      4.97 o 
   1  12   3        0.88        2.15      1.09 o 
   2  12   3      315.86      332.36      7.69 o 
   3  12   3       74.82       77.74      3.18 o 
   4  12   3       43.32       40.47      7.41 o 
   5  12   3      211.97      214.10      7.17 o 
   6  12   3        6.59        5.81      1.79 o 
   7  12   3       24.91       20.69      4.19 o 
  -7  13   3      188.09      193.53      7.25 o 
  -6  13   3       39.53       32.55      6.77 o 
  -5  13   3      187.64      182.85      6.27 o 
  -4  13   3      373.71      375.02     12.20 o 
  -3  13   3       43.88       54.16      6.38 o 
  -1  13   3      202.66      196.39      6.52 o 
   0  13   3        0.04        1.55      0.96 o 
   1  13   3      204.93      194.10      5.92 o 
   2  13   3      496.75        1.48      1.25 o 
   3  13   3       45.90       47.90      5.69 o 
   4  13   3      379.38      392.88     10.83 o 
   5  13   3      187.05      185.45      5.48 o 
   6  13   3       41.67       42.45      4.62 o 
   7  13   3      188.07      204.56      6.52 o 
  -6  14   3       48.03       36.61      9.14 o 
  -5  14   3      358.06      373.63     16.01 o 
  -4  14   3       34.94       37.89      6.45 o 
  -3  14   3       23.55       23.93      4.65 o 
  -2  14   3        5.37        3.53      2.42 o 
  -1  14   3      799.99      866.68     25.80 o 
   0  14   3      213.52      237.22      9.36 o 
   1  14   3      794.57      874.03     23.31 o 
   2  14   3        5.34        5.69      1.91 o 
   3  14   3       23.77       21.95      4.16 o 
   4  14   3       35.87       32.74      6.33 o 
   5  14   3      363.98      387.36     16.32 o 
   6  14   3       48.50       37.92      8.35 o 
  -5  15   3      171.35      178.24      7.53 o 
  -4  15   3      100.95      107.16      7.47 o 
  -3  15   3      254.70      266.58      8.19 o 
  -2  15   3      260.24      258.01     10.89 o 
  -1  15   3      176.92      171.06     10.07 o 
   0  15   3        7.38        5.20      1.96 o 
   1  15   3      177.00      171.41      8.62 o 
   2  15   3      256.50      277.85      6.46 o 
   3  15   3      254.56      284.56     10.29 o 
   4  15   3      104.38      104.19      6.10 o 
   5  15   3      171.61      188.68      8.13 o 
  -4  16   3       38.69       29.93      9.63 o 
  -3  16   3      363.61      359.05     21.38 o 
  -2  16   3       94.07       99.25     10.66 o 
  -1  16   3       43.60       37.08     11.83 o 
   0  16   3      655.56      782.24     24.70 o 
   1  16   3       42.68       35.30      7.75 o 
   2  16   3       96.79      102.06      8.09 o 
   3  16   3      362.99      378.62     14.48 o 
   4  16   3       40.69       36.60      7.62 o 
  -3  17   3      235.49      218.72     14.87 o 
  -2  17   3       24.31       20.35      6.38 o 
  -1  17   3      126.31      129.23     13.02 o 
   0  17   3        0.73        0.60      2.45 o 
   1  17   3      125.45      119.76      7.03 o 
   2  17   3       24.65       20.65      4.14 o 
   3  17   3      238.79      235.25      7.07 o 
   0  18   3        2.67        3.97      3.04 o 
   0   0   4      714.03      768.61     22.16 o 
   1   0   4        0.01        0.48      1.57 o 
   2   0   4       22.58       18.90      5.01 o 
   3   0   4       74.92       69.33      3.76 o 
   4   0   4       95.05       96.78      4.68 o 
   5   0   4      208.10      232.76      8.91 o 
   6   0   4       45.05       28.97      8.58 o 
   7   0   4      604.41      603.87     21.40 o 
  -7   1   4      280.88      296.11     17.23 o 
  -6   1   4       13.05       14.45      8.69 o 
  -5   1   4       42.70       33.20      7.82 o 
  -4   1   4      178.06      184.06      9.46 o 
  -3   1   4       60.80       59.91      8.60 o 
  -2   1   4       90.78       88.44      4.19 o 
  -1   1   4      374.81      386.32      8.92 o 
   0   1   4        1.68        2.32      0.93 o 
   1   1   4      371.84      373.73      9.85 o 
   2   1   4       87.82       83.40      3.81 o 
   3   1   4       59.72       62.64      5.11 o 
   4   1   4      180.93      183.80      6.48 o 
   5   1   4       42.33       31.12      7.92 o 
   6   1   4       13.48       18.92      4.46 o 
   7   1   4      284.03      313.99     14.97 o 
  -7   2   4       85.98       71.65      9.71 o 
  -6   2   4      167.52      157.10     13.55 o 
  -5   2   4       27.84       34.52      4.54 o 
  -4   2   4      103.59      110.51      6.07 o 
  -3   2   4      347.93      331.93     16.81 o 
  -2   2   4       70.58       74.63      4.20 o 
  -1   2   4       93.08       90.17      3.52 o 
   0   2   4      123.16      121.36      4.72 o 
   1   2   4       95.31       94.19      5.05 o 
   2   2   4       70.00       68.37      3.78 o 
   3   2   4      343.89      356.03     11.43 o 
   4   2   4      105.41      112.37      5.01 o 
   5   2   4       27.19       21.85      6.28 o 
   6   2   4      171.88      166.50     10.52 o 
   7   2   4       83.14       63.61     21.61 o 
  -7   3   4      189.16      189.90      7.72 o 
  -6   3   4       73.25       83.75      6.96 o 
  -5   3   4       86.33       82.15      5.70 o 
  -4   3   4      186.89      197.52      9.01 o 
  -3   3   4        0.07        2.20      2.46 o 
  -2   3   4       47.17       46.37      5.18 o 
  -1   3   4      100.29       98.03      4.76 o 
   0   3   4     1263.69     1347.40     42.51 o 
   1   3   4       98.75       98.08      5.51 o 
   2   3   4       50.34       46.72      3.88 o 
   3   3   4        0.05       -1.06      1.50 o 
   4   3   4      182.73      182.60      5.93 o 
   5   3   4       84.68       82.38      4.43 o 
   6   3   4       74.04       80.18     16.26 o 
   7   3   4      195.57      199.15     12.89 o 
  -6   4   4        2.82        2.17      2.18 o 
  -5   4   4       69.86       69.37      5.16 o 
  -4   4   4      211.29      209.99      9.35 o 
  -3   4   4      287.61      284.44     13.68 o 
  -2   4   4      418.44      448.99     14.72 o 
  -1   4   4      285.85      289.81      8.15 o 
   0   4   4       13.81       17.74      7.53 o 
   1   4   4      289.72      251.92     55.15 o 
   2   4   4      415.05      434.37     16.85 o 
   3   4   4      284.22      310.31     10.38 o 
   4   4   4      203.28      171.03     19.21 o 
   5   4   4       71.39       69.03      6.60 o 
   6   4   4        3.23        3.52      2.88 o 
  -6   5   4      161.81      164.25      8.09 o 
  -5   5   4      163.32      174.02      8.18 o 
  -4   5   4       89.46       90.08      8.26 o 
  -3   5   4      459.01      473.67     14.03 o 
  -2   5   4       67.58       61.04      9.04 o 
  -1   5   4      433.80      472.63     14.79 o 
   0   5   4       28.98       31.69      5.07 o 
   1   5   4      436.38      444.22     36.05 o 
   2   5   4       66.71       64.13      8.68 o 
   3   5   4      459.14      473.10     18.14 o 
   4   5   4       94.18       94.68      4.66 o 
   5   5   4      160.64      152.34      5.66 o 
   6   5   4      156.76      147.81     11.24 o 
  -6   6   4      193.08      203.75     16.96 o 
  -5   6   4      417.54      447.78     35.59 o 
  -4   6   4      173.67      176.75      6.97 o 
  -3   6   4      101.73      104.82      5.61 o 
  -2   6   4       76.78       78.54      6.62 o 
  -1   6   4      214.02      214.05      7.81 o 
   0   6   4      312.33      312.42     13.89 o 
   1   6   4      216.74      212.73     18.39 o 
   2   6   4       71.37       74.67      6.12 o 
   3   6   4      102.49      109.36      5.92 o 
   4   6   4      179.53      172.61      6.16 o 
   5   6   4      425.92      447.22     18.93 o 
   6   6   4      194.52      215.10     11.66 o 
  -6   7   4      181.06      174.73     13.28 o 
  -5   7   4       39.49       38.69     11.84 o 
  -4   7   4      151.59      169.29     15.79 o 
  -3   7   4      291.30      291.33     10.89 o 
  -2   7   4      182.03      179.32      7.48 o 
  -1   7   4      157.55      162.27      6.65 o 
   0   7   4       16.10       11.49      4.06 o 
   1   7   4      158.94      141.55     43.30 o 
   2   7   4      183.10      169.30     11.61 o 
   3   7   4      283.61      312.65     11.65 o 
   4   7   4      157.20      158.33      6.65 o 
   5   7   4       38.77       40.32      6.87 o 
   6   7   4      182.25      173.02      8.21 o 
  -5   8   4      146.48      127.36      9.30 o 
  -4   8   4      419.31      441.51     18.45 o 
  -3   8   4      155.66      143.37      6.45 o 
  -2   8   4       99.55       93.30      5.02 o 
  -1   8   4      280.19      271.30     13.41 o 
   0   8   4       89.93       94.84     11.51 o 
   1   8   4      273.78      256.02     18.64 o 
   2   8   4      100.32       91.95     14.41 o 
   3   8   4      156.61      153.28      4.59 o 
   4   8   4      410.54      412.86     17.89 o 
   5   8   4      144.93      124.28     10.68 o 
  -5   9   4       48.87       39.13     11.02 o 
  -4   9   4      235.28      206.26     11.99 o 
  -3   9   4      248.98      229.18      5.48 o 
  -2   9   4      230.82      240.17      6.57 o 
  -1   9   4       68.76       68.94      7.87 o 
   0   9   4       64.13       63.14     12.16 o 
   1   9   4       67.35       62.16      5.87 o 
   2   9   4      226.51      250.33     12.19 o 
   3   9   4      243.44      244.01      7.84 o 
   4   9   4      232.48      203.55     11.95 o 
   5   9   4       51.24       49.43      5.46 o 
  -4  10   4      347.25      360.94     10.68 o 
  -3  10   4      141.29      135.31     11.18 o 
  -2  10   4       64.37       77.98      5.72 o 
  -1  10   4       35.04       27.40      7.62 o 
   0  10   4      142.60      134.87      8.81 o 
   1  10   4       36.62       27.08      7.97 o 
   2  10   4       67.77       77.20     28.35 o 
   3  10   4      146.78      146.58     10.16 o 
   4  10   4      342.17      344.53     10.13 o 
  -3  11   4        8.47        3.37      2.63 o 
  -2  11   4       68.98       69.56     12.44 o 
  -1  11   4      349.96      378.83     21.30 o 
   0  11   4       39.78       29.32      5.02 o 
   1  11   4      353.88      386.93     16.86 o 
   2  11   4       70.24       68.52     11.41 o 
   3  11   4        8.47        8.42      4.41 o 
  -2  12   4      217.71      210.60     10.30 o 
  -1  12   4       69.10       70.29      7.58 o 
   0  12   4       21.87       22.90      6.32 o 
   1  12   4       69.75       76.41      7.15 o 
   2  12   4      211.51      220.89      7.73 o 
                                                 
